# Supplementary material for: Transcriptional dynamics orchestrating the development and integration of neurons born in the adult hippocampus
Source: Sci Adv. 2024 Jul 19;10(29):eadp6039. doi: 10.1126/sciadv.adp6039 (PMC11259177; doi:10.1126/sciadv.adp6039)
Supplement: Supplementary file 2 — Tables S1 to S5 [file sciadv.adp6039_tables_s1_to_s5.zip]

Archive with 5 entries (5 files):
- Table S1. DATASET 1. Top 100 genes with highest variability, corresponding to Figure 1E..xlsx
- Table S2. DATASET 2. Differentially expressed genes for cluster transitions in dataset 2, corresponding to Figs. 3A; S2F..xlsx
- Table S3. DATASET 1. Differentially expressed genes for cluster transitions in dataset 1, corresponding to Figs. S4A ; 4B,C; 5B,C; S2F, S5B, S8A..xlsx
- Table S4. DATASET 1. Ion channels, neurotransmitter receptors, and molecules involved in synaptic transmission, corresponding to Figure 5E..xlsx
- Table S5. DATASET 2. Regulons with differential expression between states, corresponding to Figures 8A, S9A..xlsx
