# Supplementary material for: Transcriptional dynamics orchestrating the development and integration of neurons born in the adult hippocampus
Source: Sci Adv. 2024 Jul 19;10(29):eadp6039. doi: 10.1126/sciadv.adp6039 (PMC11259177; doi:10.1126/sciadv.adp6039)
Supplement: Supplementary file 2 — Tables S1 to S5 [file sciadv.adp6039_tables_s1_to_s5.zip › Table S2. DATASET 2. Differentially expressed genes for cluster transitions in dataset 2, corresponding to Figs. 3A; S2F..xlsx]

## Sheet: Astro→RGL   
Differential Expressed Genes Dataset2
Astro→RGL
	Expressed	log2(FC)	log(FDR)
Mir100hg	UP	0.804293	-500.583
Slc1a3	UP	0.75291	-341.864
Lama2	UP	0.622466	-216.849
Prex2	UP	0.65343	-162.816
Adgrv1	UP	2.33852	-679.69
Gsap	UP	0.771575	-235.276
Shroom3	UP	1.7195	-571.151
Cables1	UP	0.663261	-128.885
Cdh4	UP	1.44163	-486.476
Samd5	UP	1.42915	-547.708
Tnc	UP	1.13117	-272.23
Notch2	UP	1.15491	-388.314
Slc35f1	UP	1.20168	-335.045
Lrrc1	UP	1.21119	-410.873
Mid1	UP	1.01935	-281.591
Hopx	UP	0.779558	-211.957
Sntb1	UP	1.28446	-393.612
Bcl2	UP	0.676496	-156.521
Siah3	UP	0.935993	-211.935
Ttll3	UP	0.894626	-282.882
Ephb1	UP	1.11755	-350.973
A330093E20Rik	UP	0.720154	-113.695
Thrsp	UP	0.712696	-141.773
Ptprz1	UP	0.731807	-370.251
E330013P04Rik	UP	0.775602	-222.802
8030451A03Rik	UP	0.678045	-161.009
Emid1	UP	0.943772	-318.406
Clstn2	UP	0.93957	-212.87
Gm29521	UP	1.11755	-310.227
Slc38a1	UP	0.676016	-121.405
Nav3	UP	0.692342	-114.727
Agbl4	UP	0.67974	-102.874
Pawr	UP	1.03489	-354.2
Rab11fip2	UP	0.649105	-181.66
Tmtc2	UP	0.63747	-113.805
Tmem132b	UP	1.59385	-486.269
Dock11	UP	0.87766	-233.786
Robo2	UP	1.36655	-359.99
Cfap54	UP	0.773101	-208.227
Lef1	UP	0.775993	-214.088
Cacna2d3	UP	0.628229	-131.174
Kctd1	UP	0.616544	-126.131
Kcnip1	UP	1.14629	-287.957
Sorcs1	UP	0.667565	-135.494
Pde1a	UP	0.963985	-203.904
Wipf3	UP	0.635167	-170.369
Cdk6	UP	0.846683	-257.304
St6galnac5	UP	0.75487	-115.131
Fras1	UP	0.670739	-162.704
Pde1c	UP	1.22423	-337.947
Tox3	UP	0.874558	-220.024
Gabrg3	UP	1.33027	-326.176
Sema5b	UP	0.58714	-140.956
Pigk	UP	0.659049	-97.5694
Lima1	UP	0.943593	-266.408
Tcte2	UP	0.759927	-177.649
Efna5	UP	0.920202	-202.828
Zfp536	UP	1.08349	-385.106
Prkg1	UP	1.45419	-403.372
Atxn1	UP	1.25992	-451.071
Kcnq5	UP	1.50021	-379.654
Egfem1	UP	1.417	-302.726
Bmper	UP	0.74359	-164.994
Ctnna3	UP	0.713605	-82.9734
Csmd2	UP	0.993697	-307.764
Pld1	UP	0.662511	-173.12
Calcrl	UP	0.608627	-143.044
Ankrd28	UP	0.69974	-180.72
Opcml	UP	1.19419	-266.493
Sgcd	UP	0.771138	-98.8462
Fbxl7	UP	0.7035	-122.275
Cdon	UP	0.843967	-252.713
Ptprt	DOWN	-1.05368	-254.957
Mertk	DOWN	-0.745677	-160.546
Apoe	DOWN	-0.764326	-150.736
Cpe	DOWN	-1.20374	-409.703
Cspg5	DOWN	-0.735416	-195.176
Hdac8	DOWN	-0.71724	-195.301
Ntsr2	DOWN	-0.779187	-235.896
Ntm	DOWN	-0.893143	-418.717
Acsl3	DOWN	-0.613057	-141.876
Paqr8	DOWN	-0.89746	-237.94
Prdx6	DOWN	-0.713692	-179.938
Cdh10	DOWN	-0.783746	-149.934
Ppp2r2b	DOWN	-0.609205	-108.238
Daam2	DOWN	-0.610606	-114.185
Slc39a12	DOWN	-0.761411	-152.594
Clu	DOWN	-1.09743	-286.6
Nrcam	DOWN	-0.800278	-216.758
Ndrg2	DOWN	-0.748392	-212.351
Slco1c1	DOWN	-0.822473	-171.139
Fgfr3	DOWN	-0.624609	-163.653
Phkg1	DOWN	-1.0405	-287.5
Myo6	DOWN	-0.941866	-305.381
Htra1	DOWN	-0.930367	-248.297
Atp1a2	DOWN	-0.851754	-273.973
Csgalnact1	DOWN	-0.922639	-246.242
Bcan	DOWN	-1.09384	-348.043
Zfp521	DOWN	-0.588713	-120.222
Arhgef4	DOWN	-0.653096	-133.182
Sparcl1	DOWN	-1.25973	-441.968
Clmn	DOWN	-0.764112	-169.567
Gpr37l1	DOWN	-0.603122	-143.387
Zswim6	DOWN	-0.705018	-194.381
Plxdc2	DOWN	-0.590119	-124.741
Mdga2	DOWN	-1.78991	-455.286
Gm973	DOWN	-1.25513	-407.946
Mapk10	DOWN	-0.670779	-132.813
Zfhx4	DOWN	-0.673309	-151.956
Nebl	DOWN	-1.90493	-613.065
Slc7a11	DOWN	-0.701413	-123.857
Ccdc141	DOWN	-0.682511	-177.342
Mt1	DOWN	-0.768717	-172.784
Add3	DOWN	-0.914356	-254.038
Fgf14	DOWN	-1.32542	-233.501
Abr	DOWN	-1.36912	-567.624
Gabra2	DOWN	-0.696975	-130.237
Ddhd1	DOWN	-0.723627	-198.339
Ppargc1a	DOWN	-0.659492	-179.359
Lrrc4c	DOWN	-0.630521	-99.3471
Slc7a10	DOWN	-0.697333	-187.335
Mgat4c	DOWN	-0.714194	-88.5138
Cadm1	DOWN	-1.21	-391.023
Adcy2	DOWN	-0.700364	-157.267
Fut8	DOWN	-0.767376	-187.056
Phactr3	DOWN	-0.839246	-226.81
Carmil1	DOWN	-0.807389	-235.069
Adamts9	DOWN	-0.791249	-191.931
Enah	DOWN	-0.73853	-203.724
Frmpd1	DOWN	-0.647158	-184.465
Mbp	DOWN	-0.641218	-89.1034
Syne1	DOWN	-1.99231	-615.691
Rapgef3	DOWN	-0.662217	-206.678
Irak2	DOWN	-0.653161	-148.422
Kcnd2	DOWN	-0.61823	-50.4113
Kirrel3	DOWN	-2.08297	-633.213
Astn2	DOWN	-0.985265	-244.801
Vav3	DOWN	-0.721385	-164.519
Camk2g	DOWN	-0.76094	-195.646
Fermt2	DOWN	-0.635506	-158.628
Lrp1b	DOWN	-2.10955	-498.089
Phka1	DOWN	-0.950416	-240.707
Cntn1	DOWN	-1.10354	-306.051
Erbb4	DOWN	-0.615208	-68.0313
Serpine2	DOWN	-0.956082	-328.255
Otud7a	DOWN	-0.708279	-119.412
Fth1	DOWN	-0.737502	-114.167
Itsn1	DOWN	-0.675046	-174.183
Arnt2	DOWN	-0.791947	-266.531
Glul	DOWN	-1.19172	-322.774
Cdh20	DOWN	-1.53263	-462.073
Csrp1	DOWN	-0.596435	-149.617
Pid1	DOWN	-1.37601	-491.373
Thrb	DOWN	-0.79329	-178.537
Tprkb	DOWN	-1.30607	-431.845
Vcl	DOWN	-0.754443	-184.185
F3	DOWN	-1.08092	-366.915
Slc4a4	DOWN	-2.49272	-743.922
Gja1	DOWN	-0.957408	-281.879
Phyhipl	DOWN	-0.642294	-137.492
Trpm3	DOWN	-1.90721	-349.904
Pcdh7	DOWN	-1.81576	-445.197
Hacd2	DOWN	-0.70498	-188.497
Wwc1	DOWN	-0.649267	-142.642
Rorb	DOWN	-2.26837	-674.429
Ablim1	DOWN	-0.679686	-199.777
Pacrg	DOWN	-0.679037	-116.144
Kank1	DOWN	-1.01659	-345.087
Ugp2	DOWN	-0.941233	-298.092
Fam20a	DOWN	-0.629934	-127.907
Aqp4	DOWN	-0.686737	-178.926
Pcdh11x	DOWN	-0.657039	-121.906
Tox	DOWN	-0.783573	-151.338
Angpt1	DOWN	-0.614211	-133.029
Trp53bp2	DOWN	-0.658292	-186.037
Asic2	DOWN	-0.775308	-190.079
Meis2	DOWN	-1.2404	-343.341
Atp13a4	DOWN	-1.00651	-357.301
Ccdc85a	DOWN	-0.648774	-132.894
Kcnq3	DOWN	-0.911917	-165.597
Npas2	DOWN	-0.652487	-186.082
Grin2c	DOWN	-0.781705	-223.462

## Sheet: RGL→NPC   
Differential Expressed Genes Dataset2
RGL→NPC
	Expressed	log2(FC)	log(FDR)
Chd7	UP	1.13095	-319.568
Tox3	UP	0.724647	-110.775
Elavl4	UP	1.3851	-376.553
Cdk6	UP	1.37453	-323.919
Ezh2	UP	1.37563	-416.753
Elavl2	UP	1.62569	-429.426
Lima1	UP	0.741874	-110.589
Pola1	UP	1.64768	-419.338
Nasp	UP	1.3976	-424.085
Sox1ot	UP	0.636196	-82.562
Rad51b	UP	1.32458	-308.165
Sel1l3	UP	0.698066	-120.632
Atp2b2	UP	0.894063	-216.714
Mtss1	UP	0.696095	-127.028
Mms22l	UP	1.14501	-322.553
Xpo1	UP	0.731327	-151.886
Draxin	UP	0.940643	-288.868
Ccnd2	UP	1.72396	-429.382
Tead1	UP	1.10531	-308.472
Brip1os	UP	0.974246	-220.361
Mcm6	UP	0.850564	-249.646
Cdkal1	UP	0.607232	-110.535
Lig1	UP	0.86278	-223.972
Nsd2	UP	1.35192	-406.544
Atad2	UP	1.13655	-282.853
Tmpo	UP	0.789815	-213.579
Dtl	UP	0.816654	-239.5
Hells	UP	0.921231	-259.309
Rmi2	UP	0.777242	-199.441
Hjurp	UP	0.590242	-105.88
Smc2	UP	0.954051	-221.855
Aim2	UP	1.30996	-362.709
Eomes	UP	0.986686	-221.458
Zgrf1	UP	0.791732	-201.981
Frmd5	UP	0.927095	-185.793
Rif1	UP	0.768063	-175.087
Rad54b	UP	0.697601	-175.165
Zeb1	UP	0.789661	-157.119
Lmnb1	UP	0.768028	-216.014
Pole	UP	0.644021	-166.88
Dna2	UP	0.60307	-154.65
Dpp6	UP	0.802233	-114.691
Prim2	UP	0.836643	-208.666
Dclk2	UP	0.605438	-82.7631
Cenpk	UP	0.632523	-168.32
Igfbpl1	UP	1.17934	-286.937
Rbbp8	UP	0.7678	-207.577
Atad5	UP	0.794663	-188.02
Vps37b	UP	0.735141	-163.91
Top2a	UP	1.0062	-162.962
Topbp1	UP	0.627574	-162.624
Smarcc1	UP	0.71214	-155.377
Cenph	UP	0.680198	-164.635
Clspn	UP	0.668533	-153.477
Wdr76	UP	0.758305	-208.241
Fanca	UP	0.612642	-145.355
Brca1	UP	0.674804	-147.3
Diaph3	UP	0.822614	-105.745
E2f1	UP	0.642642	-190.966
9430053O09Rik	UP	0.665368	-126.653
Lockd	UP	0.732446	-139.218
Brip1	UP	0.670703	-136.688
Kcnq5	UP	0.693996	-56.4514
Kntc1	UP	0.615046	-146.516
Ptprn2	UP	0.616752	-106.127
Dach1	UP	0.914122	-126.611
Rbfox3	UP	1.47504	-371.789
Gm29260	UP	0.798571	-97.9574
Ncapg2	UP	0.655534	-142.083
Sox11	UP	0.75955	-185.983
Kcnh7	UP	0.988733	-154.046
Pbrm1	UP	0.616521	-117.453
Knl1	UP	0.606069	-88.7582
Srsf10	UP	0.713444	-180.867
Neil3	UP	0.599233	-92.1984
Fnbp1l	UP	0.773366	-211.919
Blm	UP	0.604607	-128.313
Cep128	UP	0.599402	-87.5141
Wdhd1	UP	0.657553	-183.982
Ints7	UP	0.593877	-160.184
Usp37	UP	0.589592	-113.38
E2f3	UP	0.643488	-138.062
Myt1	UP	1.15964	-350.67
Lzts1	UP	0.931784	-209.498
Cdh20	UP	0.658352	-86.3981
Mpp7	UP	0.623066	-132.493
Pkia	UP	0.591939	-84.1666
Cenpp	UP	0.770094	-105.807
Kif26b	UP	0.893963	-137.992
Kcnb2	UP	0.739759	-70.4366
Egfem1	UP	1.06697	-127.571
D430041D05Rik	UP	0.685935	-118.094
Prag1	UP	0.985607	-255.084
Gab2	UP	0.63941	-84.4045
Sox4	UP	0.786865	-175.052
Sv2c	UP	0.71018	-141.175
Syne2	UP	1.0281	-273.575
Ncapd3	UP	0.662852	-132.006
Elavl3	UP	0.844966	-208.758
Kcnq3	UP	0.678422	-106.099
Sncaip	UP	1.34259	-320.899
Pde3b	UP	0.716817	-186.97
Phip	UP	0.700972	-127.177
Epb41	UP	0.751924	-178.537
5730522E02Rik	UP	0.740543	-106.797
Dcx	UP	0.656169	-115.945
Slf1	UP	0.838167	-198.277
Maml3	UP	0.685824	-81.6325
Srrm4	UP	1.36493	-295.894
Cbfa2t2	UP	0.926056	-214.101
Pak3	UP	1.09885	-197.319
Meis2	UP	0.639557	-30.0337
Mdga1	UP	0.819121	-163.907
Gm28376	UP	0.838154	-192.662
Cacna2d1	UP	0.795241	-147.773
Syn2	UP	1.09748	-226.329
Arl15	UP	0.602986	-77.8755
Tmem131l	UP	0.925126	-234.713
Ralgapa2	UP	0.654714	-125.111
Ntng2	UP	0.860295	-166.738
Dpysl3	UP	0.650344	-118.668
Rnf165	UP	0.641731	-162.246
Asic2	UP	1.71206	-287.621
Ephb2	UP	0.861283	-250.332
Galnt17	UP	0.653619	-64.2422
Nsg2	UP	0.731289	-182.895
Asxl3	UP	0.699352	-135.484
Bcl11a	UP	0.80228	-141.427
Miat	UP	1.05092	-252.55
Cplx2	UP	0.596842	-114.717
Lrrc8d	UP	0.585226	-120.267
Atp11c	UP	0.65529	-137.97
Dscam	UP	0.722239	-121.761
Jph1	UP	0.75891	-177.985
Rims2	UP	0.660287	-111.735
Ssh2	UP	0.893716	-195.073
Dapk1	UP	1.20052	-312.484
C530008M17Rik	UP	1.73727	-492.363
Unc5d	UP	0.646483	-55.374
Dleu2	UP	0.903612	-211.689
Frmd4b	UP	2.13415	-528.019
Lrp8	UP	0.862523	-211.601
2610307P16Rik	UP	1.10599	-165.214
Aff3	UP	1.36279	-324.292
Slc4a7	UP	0.782215	-197.002
Nav1	UP	0.846864	-173.873
Msi2	DOWN	-1.11807	-466.984
Adgrv1	DOWN	-0.838804	-131.528
Ntm	DOWN	-1.94771	-516.387
Ptprz1	DOWN	-1.27785	-397.303
Xylt1	DOWN	-0.623688	-80.6671
Prdm16	DOWN	-0.801278	-170.53
Samd5	DOWN	-0.930796	-208.506
Sfxn5	DOWN	-1.70004	-496.731
Slc1a3	DOWN	-1.6616	-606.378
Atp1a2	DOWN	-1.22978	-332.398
Pde7b	DOWN	-0.752277	-116.857
Gldc	DOWN	-1.30648	-395.49
Robo2	DOWN	-0.861054	-100.13
Cdh4	DOWN	-1.05136	-187.954
Arap2	DOWN	-1.15058	-315.052
Syne1	DOWN	-0.78139	-156.542
Grid2	DOWN	-1.94996	-407.814
Eya1	DOWN	-0.626539	-97.2308
Hepacam	DOWN	-0.714714	-155.023
Lama2	DOWN	-1.19727	-276.394
Mdga2	DOWN	-0.889468	-102.744
Plpp3	DOWN	-1.86066	-584.077
Rgs20	DOWN	-0.963314	-154.767
Dbx2	DOWN	-0.635893	-111.351
Nxn	DOWN	-1.005	-203.706
Tmcc3	DOWN	-0.630841	-102.053
Farp1	DOWN	-1.59428	-547.229
Lhfp	DOWN	-1.06749	-227.584
Arhgap26	DOWN	-0.993259	-215.76
Ncam2	DOWN	-1.68159	-395.409
Bmpr1b	DOWN	-1.18436	-282.923
Akap8l	DOWN	-0.689502	-167.13
Mbnl2	DOWN	-0.751265	-167.397
Rora	DOWN	-1.9809	-657.968
Pcsk6	DOWN	-1.29599	-388.95
Gli3	DOWN	-1.26502	-368.497
Nrcam	DOWN	-1.25564	-328.667
Rfx4	DOWN	-1.1308	-328.714
Prkca	DOWN	-1.06289	-238.144
Bcar3	DOWN	-0.775582	-163.241
Grk3	DOWN	-0.982656	-227.045
Ddah1	DOWN	-1.05564	-278.572
Trps1	DOWN	-1.03136	-257.159
Gnao1	DOWN	-1.62103	-588.144
Hopx	DOWN	-1.21058	-358.461
Mertk	DOWN	-1.3553	-406.137
Tnc	DOWN	-1.72211	-457.501
Acsl3	DOWN	-1.41162	-430.5
Cadm1	DOWN	-0.721542	-121.35
Id4	DOWN	-0.778578	-207.617
Ntsr2	DOWN	-0.769274	-199.415
Sybu	DOWN	-1.36559	-390.857
Pdgfd	DOWN	-0.95669	-179.349
Lrrc1	DOWN	-0.910666	-200.365
Padi2	DOWN	-0.607185	-118.687
Cyp7b1	DOWN	-0.819077	-151.276
Gabrb1	DOWN	-3.7679	-913.94
Emid1	DOWN	-1.08593	-312.791
Npas3	DOWN	-2.01755	-657.968
Megf10	DOWN	-0.804189	-202.886
Arhgef12	DOWN	-0.670388	-144.719
Pcdh9	DOWN	-2.1976	-453.409
Cachd1	DOWN	-0.671617	-120.856
8030451A03Rik	DOWN	-0.958442	-244.591
Prkg1	DOWN	-1.31352	-255.436
Gpc6	DOWN	-0.600356	-50.9384
Tom1l2	DOWN	-0.763574	-178.902
Prex2	DOWN	-2.74462	-756.519
Pde1c	DOWN	-0.847986	-123.847
Nwd1	DOWN	-1.26603	-393.696
St6galnac5	DOWN	-1.43661	-298.129
Gramd3	DOWN	-0.806046	-206.89
Siah3	DOWN	-0.872414	-149.047
Luzp2	DOWN	-1.2167	-179.873
Mgll	DOWN	-0.919746	-189.336
Neat1	DOWN	-0.992758	-257.63
Nav2	DOWN	-1.18277	-268.328
Pdzrn3	DOWN	-1.09765	-228.35
Acss1	DOWN	-1.34993	-410.609
Shroom3	DOWN	-1.9926	-514.15
Adcy2	DOWN	-1.16035	-295.836
A330093E20Rik	DOWN	-1.30851	-282.526
Lpp	DOWN	-0.668253	-122.383
Epha5	DOWN	-1.10556	-232.512
Ctnna3	DOWN	-1.04368	-130.772
Itm2b	DOWN	-0.638588	-132.559
Myo6	DOWN	-0.720048	-146.736
Tle4	DOWN	-1.27632	-370.352
Gm16759	DOWN	-0.633117	-106.771
Lrmda	DOWN	-1.29941	-227.413
Itpr2	DOWN	-0.673978	-147.512
Ptprm	DOWN	-0.753315	-153.098
Cpeb4	DOWN	-0.593785	-105.037
A330023F24Rik	DOWN	-0.680102	-162.224
Thrsp	DOWN	-0.635371	-83.5239
Grm3	DOWN	-1.17469	-244.614
Pld1	DOWN	-0.751663	-170.36
Ephb1	DOWN	-1.99818	-550.507
Garem1	DOWN	-1.61905	-442.244
Ndrg2	DOWN	-0.644589	-142.515
Ttll3	DOWN	-1.13589	-336.488
Foxo1	DOWN	-0.771762	-169.571
Tiparp	DOWN	-0.918352	-209.969
Fras1	DOWN	-0.597425	-92.4836
Eda	DOWN	-0.706477	-77.7102
Tmtc2	DOWN	-0.995185	-189.232
Camk2d	DOWN	-0.694419	-147.36
Atp8a1	DOWN	-0.714397	-124.791
Cst3	DOWN	-1.4329	-367.387
Igsf11	DOWN	-0.82489	-167.732
Ddo	DOWN	-0.643675	-130.128
Ston2	DOWN	-0.617338	-114.746
Plce1	DOWN	-0.819245	-169.359
Tmem132b	DOWN	-0.990955	-120.033
Celrr	DOWN	-0.774983	-187.488
Cfap54	DOWN	-0.959476	-239.259
Gm29521	DOWN	-1.02564	-195.831
Gabrg3	DOWN	-1.45777	-313.09
Ldb2	DOWN	-0.974738	-226.068
Fbxl7	DOWN	-0.626537	-70.1157
Magi3	DOWN	-0.849985	-178.644
Gm9750	DOWN	-0.654145	-102.249
Jakmip1	DOWN	-0.87397	-231.291
Ptprt	DOWN	-2.13738	-521.729
Bcas3	DOWN	-0.641683	-108.722
Notch2	DOWN	-1.84871	-547.687
Tmem47	DOWN	-1.02945	-280.539
Cpe	DOWN	-0.684626	-105.977
Tenm3	DOWN	-1.20744	-312.1
Sparcl1	DOWN	-1.092	-284.137
Gm4876	DOWN	-1.60077	-459.273
Pdzd2	DOWN	-0.709147	-142.611
Ttyh1	DOWN	-1.35961	-451.617
Clybl	DOWN	-0.715048	-125.857
A330033J07Rik	DOWN	-0.707885	-105.077
Srsf5	DOWN	-0.699087	-175.315
4930578G10Rik	DOWN	-0.669621	-111.861
Mapk4	DOWN	-0.873333	-175.548
Pawr	DOWN	-1.10483	-301.669
Abca8b	DOWN	-0.625439	-139.198
Cmtm5	DOWN	-0.636086	-154.025
Dgkb	DOWN	-1.4408	-313.135
Mro	DOWN	-0.768756	-203.918
Pnpla7	DOWN	-0.952177	-231.909
Nav3	DOWN	-0.661458	-101.627
Ino80dos	DOWN	-0.630755	-107.983
Mfn1	DOWN	-0.635003	-137.372
Gm20713	DOWN	-1.55761	-385.312
Itga6	DOWN	-0.64078	-131.089
Ddhd1	DOWN	-0.659951	-138.576
Ssbp2	DOWN	-1.1263	-302.125
Tcf7l2	DOWN	-1.12809	-276.765
Slc38a1	DOWN	-0.660878	-95.9457
Scg3	DOWN	-0.59267	-110.114
Wdr17	DOWN	-3.2624	-790.614
Ppp2r2b	DOWN	-1.32092	-282.634
Ptn	DOWN	-1.25793	-316.17
Plekhg1	DOWN	-0.779953	-158.868
Dok6	DOWN	-0.683194	-116.703
Pitpnm2	DOWN	-0.878625	-226.872
Arhgef26	DOWN	-1.17041	-320.992
Asrgl1	DOWN	-0.922526	-227.186
Eps15	DOWN	-1.22135	-359.421
Arhgap5	DOWN	-1.25113	-372.388
Ntrk2	DOWN	-1.44216	-389.063
Lncpint	DOWN	-1.37938	-432.628
2210408F21Rik	DOWN	-0.593692	-116.794
Usp24	DOWN	-0.61191	-122.083
Clstn2	DOWN	-1.01132	-184.494
Limch1	DOWN	-1.16121	-303.963
Slco1c1	DOWN	-0.732946	-136.738
4930488L21Rik	DOWN	-1.12161	-290.339
Pdcd4	DOWN	-0.990932	-268.276
Thrb	DOWN	-0.737561	-142.67
Prickle2	DOWN	-0.642558	-80.6885
Acot11	DOWN	-0.6727	-174.39
Sash1	DOWN	-1.18741	-356.452
Samd4	DOWN	-1.21007	-303.481
Caskin1	DOWN	-0.751852	-184.451
Ctnnbip1	DOWN	-0.627218	-130.772
Clu	DOWN	-0.897191	-233.567
Pygb	DOWN	-0.966693	-255.165
Sugct	DOWN	-0.853223	-164.105
Sned1	DOWN	-0.608464	-127.009
Iqsec1	DOWN	-0.747177	-165.719
Slc27a1	DOWN	-0.761668	-198.886
Shc3	DOWN	-1.10345	-294.254
Gsap	DOWN	-0.748129	-160.575
Ckb	DOWN	-0.60574	-115.565
Glud1	DOWN	-1.2157	-376.625
Smarca2	DOWN	-0.628618	-115.954
Ptch1	DOWN	-0.713781	-119.696
Dtna	DOWN	-2.80589	-775.488
Fat3	DOWN	-0.680848	-94.6313
Sntb1	DOWN	-1.24096	-274.512
4930581F22Rik	DOWN	-0.6154	-115.572
Alcam	DOWN	-0.725952	-114.566
Palld	DOWN	-0.730032	-140.489
Pde8b	DOWN	-1.32606	-375.745
Eps8	DOWN	-0.602163	-112.774
Slc2a9	DOWN	-0.62939	-121.278
Calcrl	DOWN	-0.666082	-128.665
9430041J12Rik	DOWN	-0.815371	-201.932
2610035D17Rik	DOWN	-1.13108	-285.014
Bcl2	DOWN	-1.5187	-431.841
Emx2os	DOWN	-0.706538	-143.152
Gm38562	DOWN	-0.730432	-146.409
Mcc	DOWN	-1.26958	-300.334
Atxn1	DOWN	-0.695468	-81.3917
Lgr4	DOWN	-0.668596	-145.612
E330013P04Rik	DOWN	-0.755655	-160.589
Csgalnact1	DOWN	-0.924698	-214.578
Cacna2d3	DOWN	-0.852028	-177.725
Kcnip1	DOWN	-1.08073	-191.721
Hdac8	DOWN	-1.15502	-290.709
Pcx	DOWN	-0.748781	-142.854
Sorcs1	DOWN	-0.619444	-85.1758
Arhgef4	DOWN	-0.777931	-183.016
Slc35f1	DOWN	-0.98615	-175.839
Tmem164	DOWN	-0.605201	-92.3368
Abca8a	DOWN	-0.597158	-110.005
Cspg5	DOWN	-1.08496	-303.471
Kctd1	DOWN	-0.746805	-137.189
Gpc5	DOWN	-3.63554	-707.47
Glis3	DOWN	-1.63488	-447.329
Mpp6	DOWN	-0.60523	-93.1301
Afg1l	DOWN	-0.89213	-201.931
Sorcs2	DOWN	-0.696687	-146.146
Adam23	DOWN	-0.922537	-194.512
Pde4b	DOWN	-1.08479	-193.378
Fam20a	DOWN	-0.637916	-131.85
Peli2	DOWN	-0.653983	-126.173
Tspan7	DOWN	-2.22152	-692.921
Pla2g7	DOWN	-1.4341	-436.762
Rab11fip2	DOWN	-0.605507	-113.433
Fnbp1	DOWN	-1.20725	-357.129
Hmgcll1	DOWN	-0.845166	-166.464
Nim1k	DOWN	-0.594305	-104.044
Gramd1c	DOWN	-0.598456	-110.336
Osbpl9	DOWN	-0.726122	-143.023
Mfap3l	DOWN	-0.609901	-133.339
Apoe	DOWN	-1.79956	-530.237
Gm20743	DOWN	-0.647022	-138.131
Lyn	DOWN	-0.629362	-118.568
Cables1	DOWN	-1.71805	-523.766
Prdx6	DOWN	-0.873955	-233.885
Prex1	DOWN	-0.694162	-169.062
Cmya5	DOWN	-0.683042	-131.554
Wipf3	DOWN	-0.691378	-152.78
9530026P05Rik	DOWN	-1.32497	-303.856
Lrrc4c	DOWN	-1.10531	-183.507
Phkg1	DOWN	-0.683141	-142.268
Fgd6	DOWN	-0.620191	-129.047
Htra1	DOWN	-0.585221	-130.526
Fhit	DOWN	-0.739179	-80.6159
Pigk	DOWN	-1.02773	-182.784
Sat1	DOWN	-0.615337	-148.908
Tafa5	DOWN	-0.594936	-105.946
Gpld1	DOWN	-0.88457	-253.245
Fam13c	DOWN	-0.664489	-137.412
Appl2	DOWN	-1.30687	-440.113
Gm26704	DOWN	-0.646122	-134.072
Slc39a12	DOWN	-0.871435	-204.361
Clmn	DOWN	-0.804201	-184.733

## Sheet: NPC→NB   
Differential Expressed Genes Dataset2
NPC→NB
	Expressed	log2(FC)	log(FDR)
Igfbpl1	UP	0.799015	-133.306
Gabrb3	UP	1.79934	-499.138
Fam155a	UP	2.59116	-580.922
Mtss1	UP	0.748838	-190.537
Nell2	UP	0.650988	-111.094
Tenm2	UP	2.28311	-383.638
Syt1	UP	1.68513	-375.848
Rims1	UP	1.45284	-353.504
Ksr2	UP	0.972895	-269.154
Rasgef1b	UP	1.50116	-364.245
Pcdh15	UP	2.65066	-454.673
Grin1	UP	0.794021	-216.347
Gabra2	UP	1.54809	-445.081
Shb	UP	0.998821	-309.456
Grm5	UP	1.17709	-214.4
Sh3kbp1	UP	1.94765	-652.655
Sema3c	UP	2.21342	-631.9
Slc24a2	UP	0.85447	-150.817
Aff2	UP	1.94743	-497.715
Kcnma1	UP	1.1778	-277.71
Dgki	UP	1.63317	-513.96
Dcx	UP	1.08529	-271.788
Slit3	UP	1.35873	-230.156
Snap25	UP	1.25505	-395.664
Elmod1	UP	0.884211	-230.004
Galnt17	UP	1.21383	-237.04
Camk2b	UP	1.01996	-301.712
Clstn2	UP	2.02049	-408.824
Cdh8	UP	1.10682	-198.607
Sntg1	UP	1.00936	-175.698
Arpp21	UP	0.982842	-197.234
Sphkap	UP	0.883928	-193.204
Usp29	UP	1.27463	-262.795
Gabrg2	UP	0.735022	-172.564
Chl1	UP	2.2473	-666.912
Galnt18	UP	1.44253	-404.925
Zfp385b	UP	2.62039	-704.836
Kcnd3	UP	0.82341	-145.985
Mapk10	UP	0.59744	-92.19
Cblb	UP	0.666273	-133.377
Ppp2r2b	UP	1.07311	-128.869
Pde10a	UP	0.898142	-209.232
Tenm4	UP	1.73983	-375.504
Hdac9	UP	1.00946	-218.683
Lrp1b	UP	1.07385	-156.421
Cers6	UP	0.791269	-181.908
Gm42439	UP	0.903052	-183.547
Stxbp5l	UP	1.24978	-354.966
Ntrk3	UP	1.81331	-428.424
Bzw2	UP	0.739306	-165.743
Grid1	UP	0.655645	-110.874
Kif5c	UP	1.18812	-375.931
Shank2	UP	0.602104	-117.2
Hcn1	UP	2.33627	-606.704
Garnl3	UP	0.785007	-188.311
Nkain3	UP	1.35261	-267.518
Cntnap5b	UP	1.11469	-154.712
Sema5a	UP	3.04565	-608.454
Scn2a	UP	0.683222	-139.922
Ptprn2	UP	0.600108	-91.1348
D430041D05Rik	UP	1.26339	-285.318
Calb2	UP	0.609445	-133.174
Dpysl5	UP	0.910435	-257.718
Tnr	UP	0.987146	-175.245
Gdpd1	UP	0.585437	-108.934
Tacc2	UP	0.661762	-164.716
Cnr1	UP	0.649426	-142.016
Atp2b1	UP	0.749717	-177.516
Scn3a	UP	0.660398	-138.409
Sh3rf3	UP	1.95909	-553.034
Frmd5	UP	2.39168	-681.848
Znrf1	UP	0.687942	-144.592
Csmd3	UP	1.68918	-309.355
Myo16	UP	0.618107	-128.034
Gtdc1	UP	1.10126	-265.265
Prkg1	UP	0.883365	-92.2036
Sox11	UP	1.20842	-363.631
Myef2	UP	0.813017	-235.326
Stmn2	UP	0.778551	-174.576
Kcnq2	UP	0.654185	-166.298
Ptpro	UP	2.22734	-568.579
Clcn5	UP	1.00531	-254.699
Cntn5	UP	1.28433	-204.233
Gm26871	UP	2.17563	-611.203
Kcnj3	UP	0.591964	-92.2121
Fgf14	UP	0.725028	-55.3836
Pak7	UP	2.47076	-773.975
Lrrc4c	UP	0.708425	-71.2117
Pde4dip	UP	0.735261	-168.198
Adamts18	UP	1.88817	-539.266
Slc4a10	UP	0.66499	-130.855
Thsd7a	UP	1.65223	-393.103
Pclo	UP	0.822359	-174.359
Luzp2	UP	1.00104	-142.954
Scaper	UP	0.725999	-146.19
Samd12	UP	1.17505	-258.637
Nell1	UP	1.65639	-325.865
Rnf150	UP	0.931577	-216.753
Snap91	UP	0.831284	-232.071
Hivep2	UP	0.586662	-77.074
Macrod1	UP	1.22645	-368.895
Kcnh7	UP	2.20382	-518.772
Slc44a1	UP	1.13434	-342.546
Jakmip2	UP	0.641054	-125.365
Gria4	UP	0.59963	-69.514
Hecw1	UP	2.87039	-837.457
Syt16	UP	0.968671	-219.769
Senp7	UP	0.59165	-118.969
Unc79	UP	1.16813	-342.576
Nrp2	UP	1.14755	-310.851
Dmxl2	UP	0.648017	-147.274
Cep85l	UP	0.82588	-187.103
Ralyl	UP	1.12387	-303.955
Mir124a-1hg	UP	1.12258	-371.92
Frmd4b	UP	0.832441	-104.312
Basp1	UP	1.23341	-378.849
Cacnb4	UP	1.51309	-418.159
Abcc8	UP	0.61089	-157.86
Cacna1e	UP	0.660546	-115.071
Fgf13	UP	1.82255	-384.145
Neurod2	UP	0.600682	-140.916
Ppm1l	UP	1.29392	-334.394
Celf4	UP	1.59037	-440.797
Nrg3	UP	3.00035	-459.906
Tmem178	UP	1.09226	-302.243
Mfhas1	UP	0.696358	-159.608
Celf3	UP	0.617057	-152.365
Nin	UP	0.670168	-122.751
Synpr	UP	1.15799	-204.36
Ptprk	UP	0.871727	-136.263
Stau2	UP	0.704007	-138.876
Nmnat2	UP	0.789424	-184.988
Kidins220	UP	0.640974	-133.984
Atp8a2	UP	1.13423	-344.722
Asxl3	UP	0.706686	-132.574
Pcdh7	UP	2.04735	-464.994
Tmem108	UP	1.08261	-275.071
Rundc3b	UP	0.599485	-117.52
Sorbs2os	UP	0.971781	-251.472
5730522E02Rik	UP	1.00107	-151.343
Pde4b	UP	1.25946	-211.502
Chrna7	UP	0.633997	-107.724
Cnih3	UP	0.720013	-180.785
Rbfox3	UP	1.08371	-225.565
Mast2	UP	0.675068	-147.774
Gm36975	UP	0.61512	-109.097
Stat3	UP	0.890611	-209.624
Ablim3	UP	0.957711	-255.522
Angpt1	UP	0.719321	-112.661
Ifi203-ps	UP	0.693216	-183.096
Kcnd2	UP	0.83436	-88.3754
Sobp	UP	0.835687	-152.972
Mndal	UP	0.673792	-170.74
Fbxo10	UP	0.635415	-150.082
Nrg3os	UP	0.849425	-168.161
Fam163a	UP	0.679791	-136.878
Fyn	UP	0.610494	-129.6
Itsn1	UP	0.794984	-206.664
Pik3r1	UP	0.910694	-182.532
Kcnk1	UP	0.742461	-211.692
Bmerb1	UP	0.907689	-252.448
Kif3c	UP	0.601082	-131.041
Frmd3	UP	0.8376	-196.33
Srrm3	UP	0.76981	-206.956
Kitl	UP	0.700269	-119.409
Rbms1	UP	0.626627	-84.0612
Nav1	UP	1.1232	-296.211
Prkcb	UP	0.751719	-154.07
Ppfia2	UP	1.71191	-481.775
Pde4d	UP	1.30368	-260.646
Nyap2	UP	0.862421	-194.956
Syt14	UP	0.604829	-131.288
Slc8a1	UP	2.10996	-528.216
Prkca	UP	0.617282	-56.5622
Sh3gl2	UP	0.861125	-200.925
Srrm4	UP	0.674242	-83.08
Rerg	UP	1.57432	-427.624
Rgs6	UP	1.70959	-369.303
Sh3gl3	UP	0.61664	-148.282
Gm20696	UP	0.928843	-229.369
Rab3c	UP	0.731326	-134.79
Sptan1	UP	0.60354	-127.41
Fbxl7	UP	0.939653	-128.791
Hectd4	UP	0.672921	-156.42
Nhsl1	UP	0.639851	-141.675
Cacna1b	UP	0.624871	-146.681
Agap1	UP	0.749685	-182.523
Syn3	UP	1.55375	-367.048
Dok6	UP	2.51052	-604.499
Fry	UP	1.00132	-248.771
Clvs1	UP	0.744192	-136.176
Nrp1	UP	1.57245	-398.921
Svop	UP	0.826494	-233.104
Gpr45	UP	0.625643	-123.067
Gm20642	UP	0.998651	-204.294
Kcnt2	UP	0.837738	-161.167
Rtn4	UP	0.626038	-119.366
Maml3	UP	0.970675	-180.118
Ctnna3	UP	0.71905	-84.5167
Rab30	UP	0.62445	-126.192
Elmo1	UP	1.54079	-451.972
Fat4	UP	0.613737	-118.322
Khdrbs2	UP	1.21006	-267.397
Ccdc85a	UP	0.719218	-108.298
Osbpl9	UP	0.75428	-169.318
Cntnap5a	UP	3.09966	-671.941
Gm15398	UP	0.936103	-183.766
Grik4	UP	1.85869	-540.656
Nexmif	UP	0.676872	-123.271
Epha7	UP	0.710399	-99.9839
Zswim6	UP	0.924412	-217.688
4933406I18Rik	UP	0.712957	-129.624
Kcnb2	UP	2.9954	-713.586
Grm7	UP	1.44101	-333.888
Flrt1	UP	0.988942	-289.303
A330102I10Rik	UP	0.596962	-114.644
Nfasc	UP	1.00789	-302.008
Ralgps2	UP	0.600345	-114.985
Epha3	UP	0.656064	-85.7692
Plppr3	UP	0.685798	-179.895
Lrrtm3	UP	0.76586	-99.6812
Epb41l1	UP	0.632959	-152.436
Klf12	UP	1.0488	-228.01
Ppp1r14c	UP	0.895483	-194.553
Dnm3	UP	0.700266	-130.721
Xkr4	UP	1.7243	-370.226
Cdh10	UP	1.50969	-333.676
Elavl3	UP	0.643484	-116.416
Arhgap20	UP	0.846553	-222.953
Mgat5b	UP	0.588691	-140.392
Robo1	UP	0.642851	-84.5167
Syndig1	UP	0.874687	-175.088
Grip1	UP	0.671157	-85.9899
Dpf3	UP	1.56063	-454.909
Fam49a	UP	0.784417	-210.107
Tgfb2	UP	0.665233	-126.797
Kcnk2	UP	0.608248	-114.997
Atxn1	DOWN	-1.04696	-157.199
Psd3	DOWN	-1.23094	-353.777
Diaph2	DOWN	-0.963205	-237.775
Gsap	DOWN	-0.755728	-156.75
Rora	DOWN	-1.46521	-247.404
Dtna	DOWN	-0.800692	-91.0862
Rgs20	DOWN	-2.93316	-717.278
Mid1	DOWN	-0.805165	-145.129
E130114P18Rik	DOWN	-1.08452	-253.785
Kcnq5	DOWN	-0.877259	-83.5383
Prkd1	DOWN	-1.52053	-401.864
Nasp	DOWN	-0.921302	-220.212
Brip1os	DOWN	-0.654321	-110.378
Ezh2	DOWN	-0.607859	-111.821
Sox5	DOWN	-1.04363	-207.318
Ankrd28	DOWN	-0.624505	-119.561
Egfem1	DOWN	-0.77388	-87.1495
Gabrb1	DOWN	-0.635078	-62.6531
Dgkb	DOWN	-1.24397	-230.619
Lgi1	DOWN	-0.899181	-169.321
Npas3	DOWN	-1.69873	-415.678
Slc1a3	DOWN	-2.44064	-631.778
Chd7	DOWN	-1.70103	-535.631
Prex2	DOWN	-1.40648	-323.218
Dock1	DOWN	-1.25183	-368.815
Msi2	DOWN	-1.98869	-707.385
Cdon	DOWN	-0.605094	-112.953
Csmd2	DOWN	-1.26414	-374.301
Lama2	DOWN	-1.96485	-404.305
Sox6	DOWN	-2.2931	-689.18
Cacnb2	DOWN	-0.965036	-160.288
Plpp3	DOWN	-1.01688	-219.354
Smc2	DOWN	-0.738515	-142.551
Eomes	DOWN	-0.719081	-121.958
Pantr1	DOWN	-0.792119	-162.532
Cdh4	DOWN	-1.26506	-278.714
Pard3b	DOWN	-1.85989	-493.451
Tead1	DOWN	-0.873256	-199.078
Mob3b	DOWN	-0.841203	-177.567
Syne2	DOWN	-0.650635	-120.653
Mir100hg	DOWN	-1.43048	-337.19
Sfxn5	DOWN	-0.675785	-101.168
Farp1	DOWN	-0.819483	-186.009
Gpc6	DOWN	-1.39155	-278.039
Prag1	DOWN	-1.02247	-297.496
Zfp462	DOWN	-1.26637	-408.046
Sox2ot	DOWN	-2.06621	-495.25
Sgcd	DOWN	-1.16018	-141.182
Cux1	DOWN	-1.04218	-307.233
Pcdh9	DOWN	-0.685928	-54.1322
Atp2b2	DOWN	-0.91159	-236.688
Tmem132b	DOWN	-1.53577	-305.183
Pou2f1	DOWN	-0.864318	-209.021
Prkdc	DOWN	-0.600555	-149.033
Ncapd3	DOWN	-0.589833	-111.895
Tmtc2	DOWN	-1.1812	-315.708
Egfr	DOWN	-1.4405	-330.093
Pax6	DOWN	-0.630524	-163.104
St3gal4	DOWN	-0.963164	-301.299
Prickle2	DOWN	-0.752419	-140.033
Lima1	DOWN	-1.31079	-347.321
Ptprz1	DOWN	-2.57647	-732.136
Plcl1	DOWN	-1.28253	-224.58
Lix1	DOWN	-0.707627	-136.914
Gm11266	DOWN	-0.665726	-96.8
Gli3	DOWN	-0.971253	-288.442
Dach1	DOWN	-1.71452	-427.312
Setbp1	DOWN	-0.748256	-193.09
Elavl4	DOWN	-1.29351	-334.251
Xpo1	DOWN	-0.782836	-188.382
Cklf	DOWN	-0.599341	-168.202
E2f3	DOWN	-0.706856	-178.544
Igsf11	DOWN	-0.959888	-293.68
Prdm16	DOWN	-0.833455	-227.888
Pdlim5	DOWN	-0.853587	-214.642
Pard3bos1	DOWN	-0.593685	-144.933
Arhgap5	DOWN	-0.723369	-158.911
Eya4	DOWN	-1.00747	-307.184
Ccnd2	DOWN	-2.31025	-704.685
Rftn2	DOWN	-0.802022	-215.831
Cbx5	DOWN	-0.848835	-223.981
Cdh20	DOWN	-0.637129	-88.1294
Cenph	DOWN	-0.624927	-147.8
Wwox	DOWN	-0.669051	-66.2282
Magi3	DOWN	-0.732479	-157.748
Sel1l3	DOWN	-0.619959	-102.756
Trps1	DOWN	-1.23512	-296.482
Fhit	DOWN	-0.843188	-120.729
Eya1	DOWN	-0.697599	-159.341
Asap1	DOWN	-0.947479	-269.538
Pde1a	DOWN	-0.854941	-142.818
Mcm6	DOWN	-0.901475	-302.636
Cdk6	DOWN	-1.76994	-493.398
Itgb3bp	DOWN	-0.731395	-185.531
Lockd	DOWN	-0.692959	-131.808
Tox3	DOWN	-1.9561	-653.284
Alms1	DOWN	-0.736686	-176.069
Mms22l	DOWN	-1.0184	-276.648
Wdhd1	DOWN	-0.593469	-160.314
Robo2	DOWN	-1.46992	-272.314
Atad5	DOWN	-0.686419	-150.22
Dtl	DOWN	-0.782391	-235.787
Me3	DOWN	-0.594536	-87.5299
Nlk	DOWN	-0.660125	-93.769
Agbl4	DOWN	-0.944492	-196.007
Xylt1	DOWN	-1.23385	-321.405
Mir9-3hg	DOWN	-1.02337	-285.542
Rasal2	DOWN	-0.628936	-114.307
Gpd1	DOWN	-0.749519	-147.742
Spidr	DOWN	-0.791636	-210.977
Tmpo	DOWN	-0.706268	-183.474
Usp37	DOWN	-0.625532	-136.82
Syn2	DOWN	-1.08499	-202.309
Gm38505	DOWN	-0.868133	-139.089
Celsr1	DOWN	-0.596142	-163.725
Cdkal1	DOWN	-0.999412	-268.174
Lig1	DOWN	-0.682369	-148.635
Sfmbt1	DOWN	-0.591073	-107.228
Atp1a2	DOWN	-0.783514	-192.029
Pole	DOWN	-0.60458	-157.701
Sox1ot	DOWN	-1.2436	-370.344
Eda	DOWN	-0.813698	-121.619
Ntm	DOWN	-1.68533	-311.991
Rhbdl3	DOWN	-0.655262	-147.482
Thrsp	DOWN	-0.776831	-181.508
Baz1b	DOWN	-0.596346	-121.543
Cntln	DOWN	-0.796866	-159.575
Hat1	DOWN	-0.663411	-179.168
Phkb	DOWN	-0.996487	-261.845
Fanca	DOWN	-0.596275	-147.659
Ncapg2	DOWN	-0.637252	-143.62
Brca1	DOWN	-0.639372	-141.413
Smc4	DOWN	-0.639649	-153.275
Atad2	DOWN	-1.14456	-308.958
Aim2	DOWN	-0.950457	-202.172
Pde8b	DOWN	-0.612402	-135.067
Rbbp8	DOWN	-0.676774	-172.621
Rad51b	DOWN	-1.35658	-347.619
Grm3	DOWN	-0.805183	-157.182
Pola1	DOWN	-1.5352	-409.319
Diaph3	DOWN	-1.1089	-221.063
Gm10561	DOWN	-0.77713	-172.884
Siah3	DOWN	-0.747781	-172.143
Wdr17	DOWN	-0.902898	-134.053
Brip1	DOWN	-0.655164	-139.97
Rad54b	DOWN	-0.673435	-175.103
Kntc1	DOWN	-0.591809	-145.765
Rif1	DOWN	-0.800987	-202.931
Gm16599	DOWN	-0.611999	-129.847
Myo10	DOWN	-1.0651	-369.236
Cenpk	DOWN	-0.610324	-167.62
Zeb1	DOWN	-1.44875	-391.62
Prim2	DOWN	-0.788814	-199.918
Kif24	DOWN	-0.613569	-135.397
Nsd2	DOWN	-0.809806	-175.321
Clspn	DOWN	-0.672173	-167.116
Wdr76	DOWN	-0.590477	-135.149
Sv2c	DOWN	-0.673974	-138.505
Gpc5	DOWN	-0.678175	-51.2346
Zgrf1	DOWN	-0.749252	-194.489
Rmi2	DOWN	-0.817156	-238.005
Gm29260	DOWN	-0.864088	-127.166
9430053O09Rik	DOWN	-0.743152	-173.695
Asic2	DOWN	-1.82375	-353.015
Hells	DOWN	-0.926662	-282.651
Ccdc138	DOWN	-0.593091	-140.033
Maml2	DOWN	-0.671825	-133.364
Rgma	DOWN	-0.68044	-157.917
Adgrv1	DOWN	-2.42675	-663.594
Knl1	DOWN	-0.617065	-100.021
Clybl	DOWN	-0.862758	-222.371
Efna5	DOWN	-0.757127	-104.421
Dna2	DOWN	-0.643027	-190.018
Cenpp	DOWN	-0.775118	-117.558
Zhx2	DOWN	-1.36473	-423.033
Neil3	DOWN	-0.595461	-97.7712
Top2a	DOWN	-1.00381	-174.41
Notch1	DOWN	-0.678224	-202.931

## Sheet: NB→GCimm1   
Differential Expressed Genes Dataset2
NB→GCimm1
	Expressed	log2(FC)	log(FDR)
Ppfia2	UP	0.990504	-1015.38
Sema3c	UP	0.698647	-463.528
Epha6	UP	2.02169	-2199.32
Nrp2	UP	1.22353	-1490.93
Kcnd2	UP	1.37393	-939.555
Rgs7	UP	0.824427	-696.227
Slc24a2	UP	1.00592	-837.807
Cntnap5a	UP	1.58525	-1328.17
Nkain2	UP	1.20113	-815.859
Fam135b	UP	1.14588	-1358.63
Tiam2	UP	0.990442	-959.762
Syt1	UP	1.40166	-1260.56
Zfp385b	UP	0.839478	-585.291
Caln1	UP	0.604576	-469.643
Tspan18	UP	1.74133	-2356.88
Nrp1	UP	1.70953	-2346.2
Gm20754	UP	1.14901	-990.844
Dscam	UP	1.29317	-1391.1
Slc7a14	UP	0.769341	-740.452
Pcdh15	UP	1.61247	-863.568
Sema5a	UP	1.18772	-672.293
Nell1	UP	0.717731	-260.336
Lingo2	UP	0.789688	-462.07
Grm1	UP	0.662358	-533.703
Nrcam	UP	0.860897	-787.248
Pik3r1	UP	0.627396	-388.599
Pde4b	UP	0.701387	-282.521
Cacna1e	UP	1.36893	-1628.14
Syndig1	UP	0.931682	-761.306
Slit3	UP	2.11383	-1942.62
Lrrtm3	UP	0.918983	-629.801
Dpp6	UP	1.21177	-1163.86
Sphkap	UP	1.01708	-895.509
Cdh10	UP	0.810469	-518.928
Sntg1	UP	1.16462	-933.8
Galnt14	UP	0.592228	-491.856
Clstn2	UP	2.0754	-2116.82
Adam12	UP	0.680035	-561.069
Pcdh9	UP	1.17552	-637.076
Cacnb2	UP	0.623998	-330.008
Sorcs2	UP	1.00515	-1200.72
Kcnj3	UP	0.60713	-403.272
Slc8a1	UP	0.893046	-632.744
Sybu	UP	0.592529	-410.598
Ccdc85a	UP	1.2776	-1297.13
Ptpre	UP	0.720106	-832.272
A830018L16Rik	UP	0.707732	-558.476
Syn3	UP	0.91585	-580.036
Tenm2	UP	2.9779	-2944.64
Ncam2	UP	1.80502	-1565.07
Carmil1	UP	0.792	-804.624
Mef2c	UP	0.613095	-432.355
Trpc5	UP	0.72486	-523.395
Gabrb3	UP	1.18416	-1600.35
Tafa2	UP	1.23819	-1034.19
Adamts17	UP	1.19922	-1373.16
Opcml	UP	2.47121	-2213.7
Kcnq3	UP	0.712269	-359.267
Ptprn2	UP	0.768082	-652.315
Rtl4	UP	0.698826	-356.637
Ryr3	UP	1.03501	-1047.48
Edil3	UP	0.590471	-305.186
Gabrg3	UP	1.09198	-932.908
Nrg2	UP	0.679757	-592.154
Camk4	UP	1.27374	-1502.68
Gm26871	UP	1.08341	-1024.44
Fgf14	UP	2.47749	-2254.35
Fam155a	UP	0.999715	-611.358
Chrna7	UP	0.5919	-405.942
Cdh8	UP	2.14425	-2428.26
Xkr4	UP	0.970925	-570.617
Ctnna3	UP	0.946834	-654.85
Epha7	UP	1.30489	-1275.29
Fat3	UP	0.721375	-470.603
Rapgef4	UP	0.610859	-511.371
Grm7	UP	0.929956	-550.461
Ptprk	UP	0.711885	-402.091
Cntnap5b	UP	1.76368	-1415.14
Celf4	UP	0.645776	-429.039
Lrfn5	UP	1.05667	-884.962
Rgs6	UP	2.05627	-2128.84
Snca	UP	0.783421	-693.11
Meg3	UP	1.10926	-666.092
Nrg3os	UP	1.04245	-987.638
Csrnp3	UP	0.888919	-867.507
Alcam	UP	0.766188	-455.303
Mgat4c	UP	0.73575	-412.021
Grik4	UP	0.589209	-306.117
Robo1	UP	1.34111	-1348.22
Sema3e	UP	0.60886	-394.946
Mpp6	UP	0.89916	-998.742
Gm20642	UP	1.16473	-1089.11
Cacna2d3	UP	0.612772	-387.316
Prkg1	UP	1.98394	-1882.53
Kcnma1	UP	1.04137	-937.545
Kif26b	UP	0.733874	-509.009
Plppr1	UP	1.47079	-1634.52
Pde10a	UP	0.684933	-527.568
Pappa2	UP	0.969053	-1092.92
Gabrb1	UP	0.974883	-772.335
Astn2	UP	0.731761	-503.923
Grm5	UP	1.88028	-2021.35
Epha3	UP	0.646337	-368.658
Gabra5	UP	0.769155	-812.461
Arpp21	UP	1.87411	-2257.31
Slc24a3	UP	0.880344	-834.317
Gabbr2	UP	1.22714	-1521.99
Itpr1	UP	0.632759	-453.911
Limch1	UP	0.801572	-753.996
Csmd3	UP	0.798884	-291.837
Shtn1	UP	0.653034	-584.779
Bcl11b	UP	0.671472	-631.299
Gm15398	UP	0.702146	-430.859
Cers6	UP	0.604111	-443.137
Luzp2	UP	0.629524	-252.919
Ptpro	UP	1.32844	-1323.9
Ntrk3	UP	1.66756	-1931.66
Ablim3	UP	0.614619	-447.588
Thsd7a	UP	1.03654	-708.586
A330008L17Rik	UP	0.910082	-761.62
Nrg3	UP	2.33378	-1881.08
Cntn1	UP	0.693054	-571.037
Lmo3	UP	0.596212	-447.014
5730522E02Rik	UP	0.703829	-339.027
Cep112	UP	0.601162	-264.34
Gmds	UP	0.59627	-383.45
Gsdme	UP	0.674065	-567.33
Tnr	UP	1.72375	-1883.79
Jakmip2	UP	0.662083	-548.93
Nalcn	UP	0.847476	-771.262
Fam163a	UP	0.891369	-867.297
Mir100hg	DOWN	-1.8241	-1875.25
Plcl1	DOWN	-0.73584	-324.953
Elavl2	DOWN	-0.79284	-504.46
Maml3	DOWN	-0.812025	-630.045
Tenm4	DOWN	-0.63193	-316.291
Slc1a3	DOWN	-0.738844	-439.89
Sox5	DOWN	-0.970783	-810.208
Kcnh7	DOWN	-0.615578	-382.294
Rora	DOWN	-0.916484	-439.011
Lrrc4c	DOWN	-0.788144	-366.461
Egfem1	DOWN	-0.838373	-434.621
2610307P16Rik	DOWN	-0.697806	-387.527
Gm11266	DOWN	-0.885898	-711.791
Msi2	DOWN	-0.727873	-640.144
Zeb1	DOWN	-0.763613	-575.96
Ntng2	DOWN	-0.614576	-400.606
Nnat	DOWN	-0.737085	-440.926
Rbms1	DOWN	-0.696742	-436.95
Cep85l	DOWN	-0.714983	-597.976
Ntm	DOWN	-0.730586	-379.416
Lama2	DOWN	-0.704242	-261.161
Ppp2r2b	DOWN	-1.66473	-1342.82
Pde4d	DOWN	-0.635666	-300.096
Chd7	DOWN	-0.805759	-677.228
Frmd4b	DOWN	-0.765147	-618.962
Unc5d	DOWN	-0.801515	-264.952

## Sheet: GCimm1→GCimm2   
Differential Expressed Genes Dataset2
GCimm1→GCimm2
	Expressed	log2(FC)	log(FDR)
Dlgap2	UP	1.1517	-837.258
Grin2a	UP	1.02253	-617.36
Nkain2	UP	2.03469	-1317.66
Ryr2	UP	1.26689	-1014.12
Ppfia2	UP	0.762204	-825.676
Kcnj3	UP	0.615317	-292.31
Lingo2	UP	1.46816	-785.641
Plppr1	UP	1.00926	-833.892
Grm7	UP	0.957883	-507.29
Tmem108	UP	1.00378	-736.667
Sorcs2	UP	0.615968	-361.577
Epha6	UP	1.1961	-799.76
Cntn1	UP	1.24045	-1018.94
Dgkb	UP	0.664332	-340.122
Grm1	UP	1.0825	-803.904
Gria3	UP	0.62156	-357.06
Lrfn5	UP	1.4706	-998.235
Pcdh9	UP	1.33529	-603.88
Gabrb1	UP	1.57484	-1337.72
Nsf	UP	0.682353	-451.985
Dnm3	UP	0.642251	-359.767
Ccbe1	UP	0.902861	-590.072
Tenm1	UP	1.04974	-614.046
Kcnh1	UP	0.621509	-478.733
Grm5	UP	0.746604	-688.518
Cdh9	UP	0.832886	-510.488
Mlip	UP	0.594301	-430.902
Xkr4	UP	0.666159	-397.79
Opcml	UP	0.731618	-444.569
Ncald	UP	0.808457	-567.8
Cntnap5b	UP	0.594457	-193.857
Brinp1	UP	0.597294	-366.173
Tmeff2	UP	0.994987	-608.165
4930555F03Rik	UP	0.684873	-313.075
Lrp1b	UP	2.25757	-1673.23
Meg3	UP	2.0845	-1373.37
Kcnd2	UP	1.26502	-761.541
C1ql3	UP	0.600648	-396.95
Kcnj6	UP	0.93158	-797.304
Nebl	UP	0.594429	-325.652
Cacnb2	UP	0.681218	-305.236
Nav3	UP	0.90444	-491.176
Hivep2	UP	0.89342	-589.553
Hs6st3	UP	0.743468	-220.269
Dync1i1	UP	0.684295	-366.493
Arpp21	UP	0.657703	-497.408
Slc24a2	UP	0.840378	-606.552
Fam135b	UP	0.76681	-476.035
Edil3	UP	0.587043	-228.431
Kirrel3	UP	0.887871	-373.135
Galnt17	UP	0.618419	-330.846
Rgs7	UP	0.759816	-439.135
Mdga2	UP	0.665231	-230.364
Atxn1	UP	0.645922	-307.812
Lrfn2	UP	0.593924	-433.51
Zfp536	UP	0.717086	-412.472
St6galnac5	UP	1.18403	-913.677
Slc35f4	UP	0.8866	-594.371
Ak5	UP	1.27242	-1055.54
Synpr	UP	0.623548	-213.796
Snca	UP	0.729539	-426.733
Shisa6	UP	0.808115	-538.395
Slit2	UP	0.622144	-273.837
Gabrg3	UP	0.715756	-278.988
Mtus2	UP	0.762316	-619.458
Cadm1	UP	0.762979	-420.294
Nkain3	UP	0.860677	-426.44
Cntnap2	UP	1.31203	-739.511
Plxdc2	UP	0.842607	-625.181
Pigk	UP	0.98068	-731.644
Rian	UP	0.817745	-703.579
Epha5	UP	0.8294	-302.689
Cdh12	UP	0.607185	-301.682
Egfem1	UP	0.675256	-240.031
Tafa2	UP	1.54861	-1034.99
Prickle2	UP	0.628377	-367.248
Camk2a	UP	1.01677	-832.547
Ryr3	UP	0.979589	-690.095
Caln1	UP	0.714431	-428.771
Nav2	UP	0.991814	-823.434
Pvt1	UP	0.615648	-375.295
Ncam2	UP	1.52374	-848.677
Sphkap	UP	0.669198	-338.165
Cntn5	UP	1.18112	-475.137
Cacna1e	UP	0.967001	-970.699
Pard3b	UP	0.668491	-339.891
Sez6l	UP	0.75853	-593.4
Cdh11	UP	0.944848	-726.648
Gm28376	UP	0.638363	-325.366
Dock9	UP	0.622245	-452.678
Grid1	UP	0.719644	-429.092
Rit2	UP	0.680557	-447.302
Csrnp3	UP	0.83036	-513.212
Shisa9	UP	1.23122	-920.778
Gm20754	UP	1.66151	-1221.72
4930509J09Rik	UP	1.00267	-736.805
A830018L16Rik	UP	0.675564	-338.736
Prkg1	UP	0.735292	-518.362
Lgi1	UP	0.899361	-709.336
Me3	UP	0.629801	-388.742
Mgat4c	UP	0.695263	-233.546
Fgf14	UP	0.980653	-685.75
Dpp6	UP	0.708562	-673.569
Kctd8	UP	0.650717	-318.428
Dscam	UP	0.989724	-1004.15
Myo5b	UP	1.05951	-940.856
Hcn1	DOWN	-0.839673	-492.263
Sema3c	DOWN	-0.941547	-542.299
Mir100hg	DOWN	-0.592342	-302.92
Nell1	DOWN	-1.00708	-565.156
Hdac9	DOWN	-0.662208	-360.179
Pcdh7	DOWN	-1.16122	-594.218
Zmiz1	DOWN	-0.658405	-456.76

## Sheet: GCimm2→GCyoung   
Differential Expressed Genes Dataset2
GCimm2→GCyoung
	Expressed	log2(FC)	log(FDR)
Trpc6	UP	1.24339	-844.309
Slc4a4	UP	2.12725	-1621.29
Cntn5	UP	1.71049	-808.625
Dgkh	UP	1.50067	-1278.5
Ralgapa2	UP	0.743781	-470.689
4930509J09Rik	UP	1.04221	-545.116
Camk2a	UP	2.12855	-1818.1
Cacng3	UP	0.649345	-496.376
Atp2b2	UP	1.12629	-948.624
Nebl	UP	2.32835	-1722.21
Nwd2	UP	0.744253	-503.987
Dscam	UP	0.590734	-505.219
Arsb	UP	0.819947	-457.152
Kcnj3	UP	0.878373	-539.86
Nav3	UP	1.56493	-1150
Kctd16	UP	2.13545	-1270.87
Zfp804a	UP	0.741179	-306.604
Dagla	UP	0.776473	-552.726
Cdh11	UP	0.652039	-241.167
Fam13a	UP	0.724451	-446.324
Cap2	UP	1.56438	-1389.52
Dgkg	UP	1.73323	-1377.07
Neto1	UP	1.03502	-873.24
Tmeff2	UP	1.21102	-692.211
Me3	UP	0.817293	-464.254
Cdk14	UP	0.928385	-647.565
Htr4	UP	1.19913	-835.249
Syt7	UP	1.38253	-1159.79
Grm7	UP	0.953017	-594.337
A830018L16Rik	UP	0.825809	-429.031
Rasgrf2	UP	0.632108	-398.494
Tafa1	UP	2.94399	-1676.61
Pcsk2	UP	2.20183	-1582.63
Cdh13	UP	0.838457	-406.216
Gria3	UP	1.57616	-1222.28
Trhde	UP	0.772212	-424.52
Eml6	UP	1.06002	-773.16
Rbfox3	UP	0.752103	-661.546
Glis3	UP	0.636301	-241.243
Epha6	UP	0.725124	-562.929
Adarb2	UP	2.86383	-1395.76
Trim9	UP	1.289	-1040.47
Cntn1	UP	0.709139	-381.325
Rapgefl1	UP	0.596808	-369.133
Ahcyl2	UP	1.67329	-1269.1
Kcnip4	UP	4.84195	-1986.62
Lin7a	UP	0.59186	-199.944
Gls	UP	0.590668	-412.587
Nkain2	UP	1.94232	-1570.64
Osbpl6	UP	0.729998	-442.734
Gpc4	UP	0.636006	-406.69
Gfod1	UP	0.628091	-348.313
Jph1	UP	1.28426	-1030.08
Epha7	UP	0.677961	-336.179
Kcnn3	UP	0.680197	-470.244
4930578G10Rik	UP	0.68506	-298.418
Sntb2	UP	0.715585	-457.536
Ak5	UP	1.26245	-890.644
Pex5l	UP	0.701563	-391.264
Cpne6	UP	0.9154	-836.188
Pip5k1b	UP	1.56203	-1213.93
Syn2	UP	0.631846	-290.819
Kcnj6	UP	1.1091	-853.393
Kcnd3	UP	0.760856	-379.35
Ccdc85a	UP	0.976229	-871.404
Sipa1l1	UP	0.754209	-506.506
Pigk	UP	1.57637	-1134.25
Sphkap	UP	0.614841	-274.492
Prickle1	UP	1.62379	-1179.36
Epha5	UP	1.88539	-850.293
Spock3	UP	1.40099	-942.433
Nsf	UP	1.35097	-1225.06
Adcy1	UP	0.811842	-664.818
F730043M19Rik	UP	0.681296	-573.335
Calb1	UP	0.734041	-558.724
Fstl4	UP	1.35859	-884.336
Scn3b	UP	0.642217	-402.201
Csgalnact1	UP	0.877291	-609.099
Wscd2	UP	0.645121	-415.265
Gabra4	UP	0.804875	-513.534
Wipf3	UP	0.680411	-356.891
Ppfia2	UP	0.931776	-1279.86
Mlip	UP	0.637965	-291.086
Cemip	UP	0.64779	-419.362
Specc1	UP	0.603515	-378.853
Dnm1	UP	0.598736	-408.431
Egfem1	UP	1.55431	-1063.37
Il1rapl2	UP	1.00171	-356.56
Cnksr2	UP	1.6807	-1346.52
Lgi1	UP	0.699865	-400.369
Slc2a13	UP	1.05073	-729.114
Gm28376	UP	1.63712	-1184.11
Grm1	UP	0.962182	-601.661
St18	UP	0.911789	-677.979
Rora	UP	1.09346	-546.513
Slc4a10	UP	0.639242	-333.297
Dnah9	UP	1.11729	-811.604
Lncpint	UP	1.14961	-953.639
Dync1i1	UP	1.03257	-604.548
Tafa2	UP	0.966751	-526.406
Zbtb16	UP	0.608393	-361.625
Slit1	UP	0.638126	-378.409
Kirrel3	UP	2.73911	-1620.77
Rgs7bp	UP	1.42521	-1050.68
Gpr158	UP	1.35459	-953.214
Mtus2	UP	0.667749	-318.329
Il1rap	UP	1.85897	-1436.4
Pitpnm2	UP	0.704316	-493.927
Ksr1	UP	0.610441	-390.801
Ttll11	UP	0.784623	-540.876
Faah	UP	0.640406	-457.872
Herc2	UP	0.631612	-407.367
Osbp2	UP	0.743777	-488.331
Atp1b1	UP	0.740101	-526.245
Tmem132b	UP	1.26162	-957.46
Oxr1	UP	0.870152	-510.08
Prickle2	UP	1.05486	-602.812
Dock10	UP	2.44701	-1771.92
Pacsin1	UP	0.796349	-546.832
Susd4	UP	0.939487	-735.259
Plekhg5	UP	1.43033	-1241.56
Iqsec2	UP	0.653685	-368.03
Scn8a	UP	0.855085	-667.178
Ildr2	UP	0.594684	-441.43
Cpne4	UP	0.706998	-430.878
Tiam1	UP	0.936902	-712.54
Syne1	UP	0.734979	-418.221
Acap2	UP	0.729304	-464.513
Grin2a	UP	2.6196	-1966.06
Rogdi	UP	0.92614	-861.466
Slc44a5	UP	1.28543	-946.689
Lrfn5	UP	1.10843	-731.124
Kcnd2	UP	1.55192	-1501.62
Mbnl2	UP	1.33828	-1140.13
Dgkb	UP	0.940417	-414.435
Dlgap2	UP	2.47958	-1986.07
St6galnac5	UP	1.57626	-1196.56
Mrtfb	UP	1.36459	-1160.27
Lmo7	UP	1.04807	-784.446
Gm43376	UP	0.596788	-301.368
Ptk2b	UP	1.43881	-1224.93
Gm43670	UP	0.675191	-556.637
Sgsm2	UP	0.743591	-481.187
Pde7b	UP	0.987477	-632.009
Itga8	UP	1.12533	-843.732
Dtnb	UP	0.674153	-391.421
Ptchd4	UP	1.30349	-826.814
Ptprj	UP	0.993533	-738.834
Unc80	UP	1.10892	-958.275
Camk2b	UP	0.77954	-706.02
Rasgrf1	UP	2.16987	-1700.77
Cacnb2	UP	1.18067	-987.697
Stxbp6	UP	1.73026	-1331.85
Plcl1	UP	1.93657	-1339.61
Ryr2	UP	2.16048	-1913.41
Slc17a7	UP	0.953364	-835.45
Pip5k1a	UP	0.609875	-378.961
Fut8	UP	0.594516	-292.959
Mir124a-1hg	UP	0.649656	-382.489
Maml2	UP	0.783201	-473.292
Tenm1	UP	1.85507	-1039.59
Asic2	UP	1.15423	-714.942
Lrp1b	UP	1.43778	-1062.97
Cacna1e	UP	0.674624	-735.358
Cdh9	UP	1.04631	-568.512
Klhl32	UP	0.585136	-308.19
Mast3	UP	0.629445	-399.666
Gm12296	UP	1.03486	-683.091
Lrfn2	UP	0.63076	-317.953
Arhgap39	UP	0.644588	-372.266
Grid2	UP	0.873835	-358.335
Clvs2	UP	0.923448	-631.11
Crtac1	UP	0.719028	-437.322
Atrnl1	UP	1.34748	-1086.35
Nptn	UP	1.18272	-1084.43
Arfgef3	UP	0.710022	-452.755
Frmpd4	UP	1.70348	-970.463
Gm15738	UP	0.679643	-487.822
Rasal2	UP	1.31427	-1012.72
Mpped2	UP	0.76939	-424.867
Atxn1	UP	1.48757	-1082.53
Sez6l	UP	0.639968	-339.727
Rras2	UP	0.842804	-604.068
Plppr4	UP	0.633789	-353.9
Trpm3	UP	1.86203	-808.692
Grin1	UP	0.695996	-513.912
2010300C02Rik	UP	1.72461	-1498.71
Galnt17	UP	1.29832	-1153.26
Otud7a	UP	1.16359	-918.296
Mgll	UP	0.604074	-412.855
Cdr1os	UP	1.13861	-852.639
Atp6v0a1	UP	0.603403	-377.251
Abr	UP	0.896893	-682.504
Tmem108	UP	1.52303	-1517.01
Adcy2	UP	0.877402	-485.533
Sobp	UP	0.72952	-403.053
Garem1	UP	0.667169	-374.105
Rims1	UP	0.838095	-771.041
Wasf1	UP	0.792223	-545.589
Arhgef9	UP	0.753881	-504.934
Prkag2	UP	0.917412	-623.061
Pdzd2	UP	1.51413	-958.565
Iqgap2	UP	1.37123	-1122.61
Dtna	UP	0.701951	-363.285
Kcnh1	UP	0.864398	-536.651
Baiap2	UP	0.978688	-818.628
Igsf11	UP	0.604344	-437.958
Meg3	UP	0.850012	-347.728
Pcdh9	UP	1.56683	-1065.01
Nell2	UP	0.722376	-591.764
Cyp7b1	UP	1.00107	-524.769
Syt17	UP	0.800771	-658.084
Icam5	UP	0.682773	-564.539
Vps13c	UP	0.753549	-476.094
Rimbp2	UP	1.27718	-1060.63
Shisa6	UP	1.83454	-1347.11
Gabrb2	UP	0.933494	-547.557
Matk	UP	0.659069	-410.365
Lyst	UP	1.62126	-1380.17
Ppm1e	UP	1.37749	-1136.91
Shisa9	UP	1.10945	-670.646
Olfm1	UP	0.742517	-499.755
Chsy3	UP	0.986835	-488.408
Vav3	UP	0.728594	-357.675
Sorl1	UP	0.686423	-525.137
Chn1	UP	1.18306	-962.382
Gm42477	UP	0.995431	-855.548
Camkk1	UP	0.628314	-530.16
Mkx	UP	0.874636	-641.253
Prkd1	UP	1.00618	-599.257
9530059O14Rik	UP	0.88611	-724.828
Ano3	UP	1.37824	-928.033
Rgs7	UP	1.07305	-878.907
Robo2	UP	2.47799	-1695.28
Klhl29	UP	0.957973	-644.057
Dgki	UP	0.777561	-625.279
Gm20754	UP	0.917627	-529.699
Tanc1	UP	1.35548	-1025.18
Kcnip2	UP	0.732137	-562.245
Ablim2	UP	0.865796	-687.841
Rab40b	UP	0.709526	-522.252
9630028H03Rik	UP	0.664551	-355.181
Gda	UP	0.931097	-831.606
Slc7a14	UP	0.69702	-421.622
Syt1	UP	0.622513	-556.852
Tmem191c	UP	0.600503	-345.492
Mdga2	UP	1.34788	-952.786
Ndrg4	UP	0.609543	-384.963
Susd1	UP	0.612455	-463.74
Ssbp2	UP	0.689912	-354.465
Trerf1	UP	0.658382	-358.169
Pde8b	UP	0.903931	-670.814
Kcnt2	UP	0.603454	-276.92
Nhsl2	UP	0.790249	-631.162
Hivep2	UP	0.995438	-811.574
Nrcam	UP	0.796158	-576.677
Mical2	UP	1.01693	-848.135
Glp2r	UP	0.671614	-456.24
C1ql3	UP	1.56715	-1159
Lingo2	UP	2.46083	-1754.54
Brinp1	UP	2.05403	-1531.02
Rph3a	UP	0.65922	-450.556
Aak1	UP	0.600577	-358.754
Pcdh15	DOWN	-2.14233	-1493.35
Kcnh7	DOWN	-0.78275	-305.788
Tenm2	DOWN	-0.755382	-701.541
Nrp2	DOWN	-1.29361	-1195.39
Sema5a	DOWN	-0.716344	-656.064
Sh3kbp1	DOWN	-0.746258	-486.804
Sorcs2	DOWN	-0.763909	-376.758
Pak7	DOWN	-0.876796	-738.042
C530008M17Rik	DOWN	-1.35274	-1017.68
Igfbpl1	DOWN	-1.13965	-967.194
Dpysl5	DOWN	-0.905547	-727.198
Gm15398	DOWN	-0.978885	-526.502
Galnt14	DOWN	-0.649243	-305.058
Fgf13	DOWN	-0.982429	-480.205
Nell1	DOWN	-1.07399	-546.557
Dcx	DOWN	-0.815668	-557.509
Tspan18	DOWN	-1.24234	-989.988
Robo1	DOWN	-0.727925	-298.371
Sox11	DOWN	-1.22245	-975.67
Astn2	DOWN	-0.838402	-427.309
Sncaip	DOWN	-1.09321	-779.561
Frmd3	DOWN	-0.855009	-509.188
Nrp1	DOWN	-1.49775	-1427.44
Camk4	DOWN	-1.13955	-701.506
Zfp57	DOWN	-0.629971	-487.473
Luzp2	DOWN	-1.60996	-976.557
Tmem131l	DOWN	-0.603876	-353.871
Cntnap5a	DOWN	-1.11836	-965.889
Cdh10	DOWN	-1.93657	-1241.78
Nyap2	DOWN	-0.734514	-383.253
Adamts18	DOWN	-1.28991	-919.558
Rerg	DOWN	-0.967985	-503.624
Tenm4	DOWN	-1.16506	-566.308
Fbn2	DOWN	-0.59148	-280.511
Ptpro	DOWN	-1.60858	-1380.5
Cpe	DOWN	-0.760179	-451.083
Atp8a2	DOWN	-0.595248	-306.082
Slc8a1	DOWN	-1.15415	-664.282
Ctnna3	DOWN	-0.599044	-169.446
Ankrd28	DOWN	-0.595275	-355.12
Thrb	DOWN	-0.611804	-221.807
Flrt1	DOWN	-0.737333	-563.039
Plppr3	DOWN	-0.690063	-546.308
Bzw2	DOWN	-0.699115	-433.704
Podxl2	DOWN	-0.625757	-446.301
Plppr1	DOWN	-0.933884	-621.307
Dpysl3	DOWN	-1.04279	-800.715
Garnl3	DOWN	-0.81104	-534.764
Alcam	DOWN	-1.09313	-543.691
Pik3r1	DOWN	-1.50936	-1189.36
Rab3c	DOWN	-0.749943	-422.23
Pde4b	DOWN	-1.67928	-1050.79
4930555F03Rik	DOWN	-0.838476	-316.88
Gria4	DOWN	-0.655721	-192.915
Fam163a	DOWN	-1.28195	-979.69
Pcdh7	DOWN	-0.658535	-186.028
Myo16	DOWN	-0.839728	-609.353
Usp3	DOWN	-0.646721	-392.182
Kitl	DOWN	-0.775063	-448.195
Ppm1l	DOWN	-0.626785	-266.098
Tiam2	DOWN	-0.858977	-409.478
Pappa2	DOWN	-1.16899	-878.821
Kctd8	DOWN	-0.659236	-220.8
Mast2	DOWN	-0.723753	-458.084
Parm1	DOWN	-0.660169	-260.406
Cep170	DOWN	-0.636041	-419.786
Fnbp1l	DOWN	-1.41173	-1275.88
Pfkp	DOWN	-0.689108	-456.694
Mtss1	DOWN	-1.47042	-1190.81
Pgap1	DOWN	-0.667351	-462.437
Cntnap5b	DOWN	-1.10709	-481.426
Rgs6	DOWN	-2.1174	-1433.31
Mgat4c	DOWN	-1.22985	-509.451
Klf12	DOWN	-0.60931	-254.729
Nr6a1	DOWN	-0.774018	-412.846
Sv2b	DOWN	-0.59347	-302.273
Rasgef1b	DOWN	-0.877035	-467.693
Epb41	DOWN	-0.725126	-484.832
Rorb	DOWN	-0.703266	-295.202
Sema3c	DOWN	-2.01863	-1283.78
Nrxn2	DOWN	-0.597572	-375.38
Zmiz1	DOWN	-0.628347	-361.211
Nnat	DOWN	-1.18231	-890.231
Slit2	DOWN	-0.869519	-373.617
Cnr1	DOWN	-0.655149	-491.865
Adam12	DOWN	-0.999539	-632.477
Dner	DOWN	-0.785171	-473.533
Chn2	DOWN	-0.868315	-493.416
St8sia2	DOWN	-0.657985	-453.861
Epha3	DOWN	-0.688978	-256.941
Gtdc1	DOWN	-0.620613	-327.933
Stmn1	DOWN	-0.590067	-463.942
Lrrtm3	DOWN	-0.682132	-223.829
Clcn5	DOWN	-0.890349	-553.85
Angpt1	DOWN	-0.600413	-242.075
Srgap2	DOWN	-0.703301	-406.318
Tenm3	DOWN	-0.87398	-341.072
Col11a1	DOWN	-0.95682	-597.946
Tacr1	DOWN	-0.635364	-363.891
Sema3e	DOWN	-0.991479	-578.674
Sema6a	DOWN	-0.608652	-308.793
Hcn1	DOWN	-1.40738	-982.728
Syt9	DOWN	-0.599783	-405.71
Stmn2	DOWN	-1.17602	-856.764
2900079G21Rik	DOWN	-0.649523	-383.256
Lypd6	DOWN	-0.678072	-427.412
Hunk	DOWN	-0.687092	-427.552
Shroom3	DOWN	-0.639314	-350.826
Zfp385b	DOWN	-1.52882	-1291.25
Macrod1	DOWN	-0.894048	-684.738
Dock7	DOWN	-0.595282	-324.508
Tuba1a	DOWN	-0.622446	-365.547
Tbl1x	DOWN	-0.734997	-467.784

## Sheet: GCyoung→GCmat1   
Differential Expressed Genes Dataset2
GCyoung→GCmat1
	Expressed	log2(FC)	log(FDR)
Ahcyl2	UP	1.05073	-774.688
Pip5k1b	UP	1.02771	-627.226
Trpc6	UP	0.780289	-291.82
Il1rap	UP	0.715454	-400.472
Wipf3	UP	0.587855	-260.32
Rasal2	UP	0.890399	-631.485
Ripor2	UP	0.644138	-471.835
Rapgef2	UP	0.727651	-463.512
Slit1	UP	1.22208	-877.694
Iqgap2	UP	1.09225	-725.373
Vps13c	UP	0.747234	-496.989
Ano3	UP	1.09487	-599.628
Chst9	UP	1.31891	-772.654
Unc5c	UP	0.638236	-212.505
Ntng1	UP	0.883823	-336.709
Tanc1	UP	1.04357	-606.937
Inpp4b	UP	1.04329	-654.555
Rapgef5	UP	0.993527	-763.989
Dpyd	UP	0.774392	-325.292
Zmat4	UP	0.913962	-582.054
Adarb2	UP	1.11375	-408.746
Arhgap20	UP	0.623951	-346.454
Kcnip4	UP	1.10062	-789.435
Csmd3	UP	0.645117	-458.96
Pitpnm2	UP	0.730681	-500.638
Rasgrf1	UP	0.590445	-290.839
Zbtb16	UP	0.754355	-447.989
Cpne4	UP	0.718407	-347.281
Galnt13	UP	0.676839	-279.253
Mast4	UP	0.636845	-206.45
Adcy1	UP	0.73024	-463.801
Rora	UP	0.890518	-373.725
Glp2r	UP	0.59765	-321.978
Kctd16	UP	0.636778	-217.242
Pcdh17	UP	0.632519	-250.272
Itpr1	UP	0.594524	-251.952
Adcy2	UP	0.814507	-458.863
Glis3	UP	1.16124	-617.178
Car10	UP	0.877378	-398.706
Pdzd2	UP	0.795973	-257.172
Pde7b	UP	0.813258	-356.162
Prickle1	UP	0.83663	-444.711
Cap2	UP	0.651062	-342.652
Frmpd4	UP	0.78673	-209.622
Tmem132b	UP	0.686014	-376.659
Acap2	UP	0.62532	-331.516
Sparcl1	UP	0.662814	-498.117
Trpm3	UP	2.21093	-1159.6
Asic2	UP	0.889162	-376.665
Diaph2	UP	1.36301	-959.888
Ldlrad4	UP	1.00292	-656.427
Gm37257	UP	0.789902	-444.324
Ust	UP	0.772668	-371.807
Syne1	UP	0.93524	-716.99
Meg3	DOWN	-0.908618	-848.434
Myo5b	DOWN	-0.71608	-249.083
Zfp385b	DOWN	-0.804535	-404.575
Plppr1	DOWN	-1.08883	-664.584
Rgs6	DOWN	-1.00059	-403.425
Slc8a1	DOWN	-1.27711	-630.311
Ptpro	DOWN	-0.78961	-398.456
Cntnap2	DOWN	-0.859043	-255.412
Robo1	DOWN	-0.805795	-358.482
Lin7a	DOWN	-0.794121	-344.729
Hecw1	DOWN	-0.728478	-540.001
Frmd3	DOWN	-0.590038	-275.293
Syn3	DOWN	-0.727536	-344.899
Mtss1	DOWN	-0.70733	-374.773
Pcdh15	DOWN	-1.45295	-691.74
Nav1	DOWN	-0.817303	-643.474
Pard3b	DOWN	-0.605758	-194.929
Eps8	DOWN	-0.601112	-297.351

## Sheet: GCmat1→GCmat2   
Differential Expressed Genes Dataset2
GCmat1→GCmat2
	Expressed	log2(FC)	log(FDR)
Pde10a	UP	2.10158	-67.4234
Trpc6	UP	1.41174	-52.2491
Spock3	UP	1.83716	-64.3468
Ptprn	UP	1.09025	-46.5147
Adcy8	UP	1.51663	-54.1233
Dgkg	UP	0.889299	-37.5861
Pam	UP	1.60916	-63.3536
Zfp804a	UP	1.18024	-29.0071
Sntb2	UP	0.859088	-27.6135
Atp2b2	UP	0.650174	-27.3312
Brinp1	UP	0.745472	-28.0467
Ntng1	UP	1.29445	-26.0646
Pcsk1	UP	0.784323	-30.7737
Nwd2	UP	1.13269	-30.6867
Nt5dc3	UP	0.72605	-23.115
Tmeff2	UP	0.985986	-29.993
Bdnf	UP	0.924324	-25.3771
Efr3a	UP	0.775756	-30.0211
Gls	UP	0.596761	-27.4552
Cacng3	UP	0.660649	-19.2261
Osbpl6	UP	0.619876	-17.0713
Edil3	UP	1.11206	-36.3451
Gm21798	UP	0.625616	-16.2548
Ncam2	UP	1.1395	-46.4855
Grm7	UP	0.669576	-31.8577
Unc5c	UP	1.20451	-27.4017
Fbxl7	UP	2.00743	-55.1846
Usp29	UP	1.37469	-43.415
Car12	UP	0.796306	-25.3152
Pcsk2	UP	0.831309	-26.0487
Rnf217	UP	0.749031	-21.1233
Snhg11	UP	1.56749	-27.4731
Lrrc3b	UP	0.70434	-11.7751
Epha6	UP	0.644018	-34.1557
Pappa	UP	0.691128	-11.672
Unc5d	UP	1.01158	-16.2423
Ptprk	UP	1.47081	-63.532
Lin7a	UP	1.47012	-40.5569
Rasgrp1	UP	0.607847	-10.522
Prickle1	UP	0.586981	-21.8828
Cdh13	UP	1.40124	-35.5976
Cdh23	UP	0.621693	-10.4983
Gm15155	UP	0.65274	-7.31974
Galnt14	UP	1.18577	-31.7706
Brinp3	UP	0.697603	-7.11268
Dgkb	UP	2.11674	-73.8996
Zfp536	UP	1.32497	-43.4669
Neto1	UP	0.65012	-15.1089
Kcnip3	UP	0.758858	-18.9951
Lhfpl3	UP	0.757031	-10.7326
Man1a2	UP	0.623105	-18.0692
Dlgap4	UP	0.662168	-22.9456
Necab3	UP	0.880875	-37.8931
Fras1	UP	0.91644	-20.2774
Arhgap6	UP	0.746449	-21.0682
Sorbs2os	UP	0.663328	-15.7845
Fgf13	UP	0.810438	-22.2892
Grid2	UP	1.06097	-26.1817
Nell1	UP	0.975316	-21.2446
Nrp1	UP	0.655682	-17.8772
Plpp4	UP	1.17047	-40.249
Camk4	UP	0.639269	-10.141
Myo5b	UP	1.02972	-26.4989
Apba2	UP	0.597334	-20.5141
Rian	UP	0.686297	-17.2614
Rerg	UP	0.643624	-10.574
Npas2	UP	0.609421	-17.7109
Ptpro	UP	0.607771	-17.766
Sema3e	UP	1.06162	-41.2518
Kcnh7	UP	1.70225	-56.0123
Ptprn2	UP	0.611782	-18.2198
Cntn1	UP	0.586171	-21.9173
Slc8a1	UP	0.61878	-8.4642
Mcc	UP	1.02542	-33.6873
Nrxn3	UP	2.72784	-58.3732
Sorcs3	UP	2.64889	-65.9839
Ntrk2	UP	0.879919	-11.9843
Slc8a3	UP	0.704829	-15.8788
Slit2	UP	0.621757	-7.27872
Frmd3	UP	0.877288	-31.6952
Plppr1	UP	0.625119	-12.4144
Cntnap2	UP	0.652507	-6.06669
Ephb1	UP	0.738431	-20.5189
Lrrc4c	UP	1.15608	-38.261
Elmo1	UP	1.29429	-45.604
Meg3	UP	1.01002	-42.715
Dach1	UP	0.733311	-9.30453
Rgs6	UP	0.873438	-15.9008
Pcdh11x	UP	0.608243	-8.21736
Gria4	UP	0.725755	-15.6304
Maml3	UP	0.62226	-14.7177
Arhgap26	UP	0.732821	-20.419
Tmcc3	UP	0.694299	-26.1059
Cdh10	UP	1.70521	-64.3396
Alcam	UP	0.863617	-12.796
Tenm2	UP	1.2371	-44.1225
Kcnb2	UP	0.803548	-21.6799
Tenm4	UP	1.22172	-21.8244
Dleu2	UP	1.22822	-43.219
Mndal	UP	0.888281	-37.5108
Mapk4	UP	1.16657	-33.9475
Shc3	UP	0.91412	-35.981
Zfp385b	UP	0.802291	-19.6096
Aff3	UP	0.776877	-23.3349
Camk2a	DOWN	-0.733384	-45.604
Cdh8	DOWN	-0.989951	-34.1351
Kcnd2	DOWN	-1.02259	-53.503
Syt7	DOWN	-0.812117	-35.5161
Nav3	DOWN	-0.957011	-37.7985
Galnt17	DOWN	-0.715404	-31.8591
Opcml	DOWN	-0.882258	-22.3143
Adarb2	DOWN	-1.9432	-56.3514
Ahcyl2	DOWN	-1.72761	-60.3553
Adamts17	DOWN	-0.894412	-27.7304
Pip5k1b	DOWN	-1.53882	-57.6237
Kcnj6	DOWN	-0.887694	-36.5814
Frmd4b	DOWN	-1.40451	-51.2432
Csgalnact1	DOWN	-0.838947	-26.2035
Ak5	DOWN	-0.716098	-19.0732
D430041D05Rik	DOWN	-0.872711	-24.3104
Dgkh	DOWN	-1.64808	-73.8996
Gpr158	DOWN	-1.25826	-45.1335
Dok6	DOWN	-1.2359	-42.1997
Slit1	DOWN	-0.923099	-32.4914
Wipf3	DOWN	-0.952706	-37.8444
Rgs7bp	DOWN	-0.715138	-23.1205
Slc4a4	DOWN	-2.17867	-73.1637
Aff2	DOWN	-0.858939	-22.3309
Neurod2	DOWN	-0.681048	-26.8222
Cnih3	DOWN	-0.789701	-33.1721
Grin2a	DOWN	-0.612888	-32.5969
Miat	DOWN	-0.726563	-24.7379
Ptk2b	DOWN	-0.735589	-23.7743
Tmtc1	DOWN	-0.585544	-12.9087
Tafa2	DOWN	-1.16091	-43.415
Cdk14	DOWN	-1.00123	-37.2718
Pgbd5	DOWN	-0.673217	-23.8155
Ksr1	DOWN	-0.601437	-18.0347
Rgl1	DOWN	-0.653904	-21.529
Xkr4	DOWN	-0.831464	-29.8196
Carmil1	DOWN	-1.04566	-37.8931
Tmem117	DOWN	-0.706913	-22.7226
Atf6	DOWN	-0.650679	-20.6928
Ccdc85a	DOWN	-0.714738	-28.2283
9530059O14Rik	DOWN	-0.619828	-14.5942
Grb14	DOWN	-0.623687	-16.2548
Il1rap	DOWN	-1.14262	-51.2333
Tanc1	DOWN	-0.814197	-25.2378
Rapgef2	DOWN	-0.838108	-33.3962
F730043M19Rik	DOWN	-0.871573	-35.5976
Ust	DOWN	-1.28293	-43.415
Zmat4	DOWN	-0.764212	-18.4316
Gabrg3	DOWN	-0.647669	-11.6546
Nebl	DOWN	-1.07096	-46.8198
Ccbe1	DOWN	-1.58698	-61.453
Nexmif	DOWN	-0.613062	-14.3752
Rasal2	DOWN	-1.01431	-37.2501
Rasgrf2	DOWN	-0.939171	-34.6301
Cntn5	DOWN	-0.85716	-23.3388
Cacna1e	DOWN	-0.737392	-41.3688
Sidt1	DOWN	-0.661121	-17.9142
Dapk1	DOWN	-0.890024	-35.1601
Nhsl2	DOWN	-0.734724	-21.8244
Maml2	DOWN	-0.587192	-10.8767
Trpc5	DOWN	-1.1646	-35.837
Cdh11	DOWN	-0.585662	-11.7616
Adcy2	DOWN	-0.681021	-18.2873
Agap1	DOWN	-0.804719	-31.9304
Chst9	DOWN	-1.18136	-28.4963
Gm28376	DOWN	-1.45919	-49.7353
Iqgap2	DOWN	-0.977451	-31.9483
Rapgef5	DOWN	-0.803743	-22.8881
Fry	DOWN	-0.625327	-21.7372
Adk	DOWN	-1.07029	-38.5789
Csmd3	DOWN	-0.989072	-35.9916
Gabbr2	DOWN	-0.687624	-18.6348
Bcl11b	DOWN	-0.837173	-28.7566
Shisa9	DOWN	-0.993715	-28.0035
Asic2	DOWN	-1.15689	-30.4419
Vps13c	DOWN	-0.801296	-29.9845
Gm20754	DOWN	-0.942976	-33.4186
Arhgef4	DOWN	-0.761095	-28.4328
Prickle2	DOWN	-0.589828	-14.2847
A330008L17Rik	DOWN	-0.646472	-17.3737
Rtl4	DOWN	-1.26419	-34.0368
Inpp4b	DOWN	-0.940449	-24.8882
Sparcl1	DOWN	-0.624003	-20.4709
4930509J09Rik	DOWN	-0.881268	-19.3197
A830018L16Rik	DOWN	-0.924512	-21.7059
Lgi1	DOWN	-0.724424	-21.0642
Spon1	DOWN	-0.648168	-15.0587
Ano3	DOWN	-1.01748	-28.9239
Trpm3	DOWN	-2.46578	-42.781
Ripor2	DOWN	-0.80975	-35.5976
Me3	DOWN	-1.0257	-32.9552
Itpr1	DOWN	-1.33292	-50.1194
Lpp	DOWN	-0.675521	-21.0473
Arl15	DOWN	-0.714447	-18.8876
Dagla	DOWN	-0.713032	-23.3519
Cblb	DOWN	-1.36652	-55.6241
Jph1	DOWN	-1.45189	-56.6775
Dpyd	DOWN	-1.30056	-38.7982
Lmo3	DOWN	-0.778187	-20.1455
Diaph2	DOWN	-1.41172	-53.2511
Egfem1	DOWN	-2.20142	-63.1435
Nckap1	DOWN	-0.687959	-23.9706
Ldlrad4	DOWN	-1.35652	-53.7047
Ror1	DOWN	-0.92411	-34.2477
Lurap1l	DOWN	-0.596713	-19.9034
Fnip2	DOWN	-0.671431	-24.4868
Epha7	DOWN	-0.736148	-26.212
Fat3	DOWN	-1.16174	-34.045
Arhgap20	DOWN	-0.602217	-16.6825
Prkd1	DOWN	-1.11563	-38.728
Arhgef28	DOWN	-0.883812	-43.979
Reps2	DOWN	-0.626942	-19.9406
Slc6a15	DOWN	-0.757905	-30.0629
Ralgapa2	DOWN	-1.1916	-53.517
Slc9a9	DOWN	-0.7721	-22.5936
Epha5	DOWN	-1.23855	-26.6256
