# Supplementary material for: Transcriptional dynamics orchestrating the development and integration of neurons born in the adult hippocampus
Source: Sci Adv. 2024 Jul 19;10(29):eadp6039. doi: 10.1126/sciadv.adp6039 (PMC11259177; doi:10.1126/sciadv.adp6039)
Supplement: Supplementary file 2 — Tables S1 to S5 [file sciadv.adp6039_tables_s1_to_s5.zip › Table S3. DATASET 1. Differentially expressed genes for cluster transitions in dataset 1, corresponding to Figs. S4A ; 4B,C; 5B,C; S2F, S5B, S8A..xlsx]

## Sheet: Astro→RGL
Differential Expressed Genes Dataset1
Astro→RGL
	Expressed	log2(FC)	log(FDR)
Adgrv1	UP	2.81207	-82.1963
Csmd1	UP	1.85785	-40.8545
Mir100hg	UP	1.11979	-52.7917
Shroom3	UP	1.75396	-47.8596
Slc1a3	UP	0.875898	-33.7252
Nckap5	UP	0.973041	-31.9973
Slc35f1	UP	1.2429	-31.6843
Samd5	UP	1.15521	-35.5708
Slc38a1	UP	1.14529	-30.9141
Ttll3	UP	0.990964	-26.5544
Sntb1	UP	1.05886	-25.2111
Siah3	UP	1.08389	-30.2149
Notch2	UP	1.30013	-40.0926
Hopx	UP	0.854642	-22.667
Lrrc1	UP	1.43839	-46.6194
E330013P04Rik	UP	0.76863	-19.2648
Robo2	UP	1.09575	-21.2287
Tnc	UP	0.970095	-18.3235
Tiparp	UP	0.808474	-17.04
Lpar1	UP	0.63094	-17.76
Tmem132b	UP	1.88449	-52.5911
Thrsp	UP	0.877184	-15.0877
Cfap54	UP	0.608775	-14.6919
Gm29521	UP	0.78549	-18.8921
8030451A03Rik	UP	0.587311	-13.3445
Emid1	UP	0.85131	-21.8509
Gm10561	UP	0.759344	-13.1409
A330093E20Rik	UP	0.790762	-13.0229
Cpd	UP	0.731912	-16.5846
Rgs20	UP	0.649757	-12.7781
Cdk6	UP	0.829093	-23.9853
Cables1	UP	0.738251	-12.5144
Gsap	UP	0.630513	-12.1673
Kcnn2	UP	0.744314	-11.9861
1700019D03Rik	UP	0.605597	-13.836
Bcl2	UP	0.692714	-11.7915
Pcx	UP	0.704743	-14.4511
Sox5	UP	0.703083	-11.3934
Eda	UP	1.10162	-18.6958
Cdh4	UP	1.5641	-42.6662
Mid1	UP	0.838754	-15.7439
Rab11fip2	UP	0.618143	-11.7202
Gm4876	UP	0.598113	-8.15405
Sgcd	UP	1.41425	-31.1364
Kcnip1	UP	0.884197	-19.0824
Lef1	UP	0.805975	-17.7924
Pde1a	UP	1.15215	-26.2489
Pawr	UP	0.770461	-19.5577
Tox3	UP	1.03572	-27.9656
Ptprz1	UP	0.80071	-35.8211
Sema5b	UP	0.636417	-17.5113
Agbl4	UP	0.596842	-6.16361
Lama2	UP	0.705562	-16.0202
Dock11	UP	1.11161	-29.5067
Ssbp2	UP	0.673531	-11.8142
Ttc28	UP	0.899683	-17.2303
Ctnna3	UP	0.735244	-8.30116
Atxn1	UP	1.01099	-24.8393
Pde1c	UP	0.94477	-18.6731
Sox2ot	UP	0.844151	-12.1983
Kcnq5	UP	1.42206	-35.0789
Lima1	UP	1.02813	-23.8223
Nnat	UP	0.631794	-5.30635
Pard3b	UP	0.860316	-18.4236
Efna5	UP	0.65974	-11.6545
Stx6	UP	0.618286	-14.3566
2610035D17Rik	UP	0.672742	-8.76293
Csmd2	UP	0.762065	-18.1664
Chd7	UP	0.903548	-22.6614
Cacnb2	UP	0.670708	-9.32726
Rasal2	UP	0.764936	-14.1913
Ephb1	UP	1.28435	-32.0887
Kat6b	UP	0.596385	-8.30116
Tsc22d1	UP	0.591331	-9.51975
Fbxl7	UP	0.628041	-10.2351
Bmper	UP	0.772754	-16.6869
Ankrd28	UP	0.704951	-13.1851
Tcte2	UP	0.622186	-11.675
Gabrg3	UP	1.37045	-30.992
Cdon	UP	0.660585	-16.5016
App	UP	0.634937	-12.7564
Zfp536	UP	0.786661	-21.2422
Wwox	UP	0.977516	-15.065
Zfp704	UP	0.780323	-21.3892
Mllt3	UP	0.733136	-13.836
Slc1a2	DOWN	-1.34441	-51.5026
Gpc5	DOWN	-2.22603	-65.0807
Ptprt	DOWN	-1.33287	-28.5135
Cpe	DOWN	-1.09413	-25.2666
Atp1a2	DOWN	-1.11143	-32.0312
Ntm	DOWN	-1.49975	-65.6951
Hdac8	DOWN	-0.924499	-22.4095
Farp1	DOWN	-0.620333	-14.5727
Ntsr2	DOWN	-0.676418	-14.5302
Nwd1	DOWN	-0.683315	-13.6113
Adcy2	DOWN	-0.74649	-12.1563
Apoe	DOWN	-0.720718	-12.1413
Prdx6	DOWN	-0.742247	-17.5057
Slco1c1	DOWN	-1.15349	-39.9548
Paqr8	DOWN	-1.1173	-33.8293
Glud1	DOWN	-0.610815	-11.5487
Bmpr1b	DOWN	-0.698206	-11.4322
Phkg1	DOWN	-1.19863	-39.8188
Fnbp1	DOWN	-0.616553	-10.9612
Ptn	DOWN	-0.705272	-10.7564
Slc39a12	DOWN	-1.4086	-50.7694
Cspg5	DOWN	-0.654458	-9.37925
Qk	DOWN	-0.621774	-15.0202
Lrp1b	DOWN	-2.28262	-72.7664
Cadm1	DOWN	-1.78713	-58.078
Mt1	DOWN	-0.78649	-21.973
Csrp1	DOWN	-0.758688	-29.5693
Ptprm	DOWN	-0.784729	-19.6783
Apba2	DOWN	-0.658412	-17.3452
Gm973	DOWN	-0.624796	-18.6244
Clu	DOWN	-0.865393	-24.7553
Ahcyl1	DOWN	-0.717011	-12.628
Mertk	DOWN	-1.41925	-45.1069
Gm20713	DOWN	-1.46338	-39.3943
Agmo	DOWN	-0.696518	-13.3307
Ttyh1	DOWN	-0.682388	-14.5569
Bcan	DOWN	-1.31671	-73.9995
Grm3	DOWN	-0.720606	-7.1534
Dpf3	DOWN	-0.676321	-24.3851
Vcl	DOWN	-1.01789	-24.5532
Sparcl1	DOWN	-1.2963	-39.651
Nebl	DOWN	-2.11392	-101.714
Nrcam	DOWN	-1.42625	-48.8508
Carmil1	DOWN	-0.95575	-48.963
Nim1k	DOWN	-0.590839	-13.8823
Grid1	DOWN	-0.604901	-9.7475
Sat1	DOWN	-0.595344	-14.1015
Kcnd2	DOWN	-0.886013	-10.8185
Gja1	DOWN	-0.84748	-28.8483
Eps8	DOWN	-0.601984	-13.6201
Phka1	DOWN	-1.35806	-41.745
Myo6	DOWN	-1.31317	-46.6883
Ndrg2	DOWN	-0.710125	-18.69
Fam20a	DOWN	-0.857341	-33.9208
Atp1b2	DOWN	-0.626374	-28.8504
Gabra2	DOWN	-0.731443	-32.4544
Rab31	DOWN	-0.644485	-17.0439
Mdga2	DOWN	-2.50907	-71.1496
Cdh10	DOWN	-1.48575	-46.8165
S1pr1	DOWN	-0.594825	-27.0541
Daam2	DOWN	-1.0389	-37.2964
Etnppl	DOWN	-0.588169	-26.5225
Adamts9	DOWN	-0.612263	-27.6341
Hif3a	DOWN	-0.6682	-29.0021
F3	DOWN	-1.45536	-107.212
Aldh1l1	DOWN	-0.630685	-49.1029
Arhgef4	DOWN	-0.889941	-26.6147
Mast4	DOWN	-1.13116	-31.169
Atp5o	DOWN	-0.591845	-11.6932
Rgs7	DOWN	-0.612916	-21.9589
Cpeb4	DOWN	-0.685833	-12.628
Fermt2	DOWN	-0.603965	-14.4863
Fut8	DOWN	-0.84105	-29.7684
Efr3b	DOWN	-0.66717	-26.0616
Mapk10	DOWN	-0.983802	-31.3814
Sik3	DOWN	-0.677687	-15.8848
Cep85l	DOWN	-0.679518	-14.5436
Psd2	DOWN	-0.617159	-33.5806
Add3	DOWN	-1.26574	-51.1459
Clmn	DOWN	-1.13216	-33.9161
Kcnq3	DOWN	-1.35099	-59.2095
Grid2	DOWN	-0.905048	-10.5925
Glul	DOWN	-1.47645	-55.0454
Ddhd1	DOWN	-0.704174	-14.7092
Mgat5	DOWN	-0.928522	-20.0504
Ghr	DOWN	-0.856834	-18.6958
Lrrc4c	DOWN	-0.832751	-11.6518
Phyhipl	DOWN	-0.660721	-15.3557
Htra1	DOWN	-1.27635	-55.6643
Ccdc141	DOWN	-0.877964	-63.3115
Pacrg	DOWN	-0.666706	-13.8106
Wasf3	DOWN	-0.749785	-19.1729
Phactr3	DOWN	-1.15547	-54.6763
Abr	DOWN	-1.78074	-198.728
Hivep2	DOWN	-0.617589	-18.6958
Mboat2	DOWN	-0.594122	-17.6678
Vegfa	DOWN	-0.932985	-42.7966
Itpr2	DOWN	-0.843918	-23.9496
Rorb	DOWN	-2.61948	-94.2542
Csgalnact1	DOWN	-0.829187	-19.0824
Arhgap26	DOWN	-0.785921	-16.1836
Zswim6	DOWN	-0.972992	-82.1677
Syne1	DOWN	-2.52627	-107.138
Trim9	DOWN	-1.01951	-21.8063
Cdh19	DOWN	-0.648631	-6.02493
Slc7a10	DOWN	-1.05829	-98.0188
Arnt2	DOWN	-0.698231	-36.4134
Ugp2	DOWN	-0.693649	-21.5392
Cdh20	DOWN	-1.96902	-33.6143
Luzp2	DOWN	-1.28799	-15.7582
Ppargc1a	DOWN	-0.872169	-51.6539
Fgf14	DOWN	-1.47099	-40.7094
Asic2	DOWN	-1.00838	-71.2774
Wwc1	DOWN	-0.654717	-18.5657
Tprkb	DOWN	-1.39956	-78.7123
Enah	DOWN	-0.862794	-24.709
Vav3	DOWN	-0.984438	-15.0802
Zfhx4	DOWN	-0.591326	-5.31513
Agl	DOWN	-0.726287	-27.6397
Gjb6	DOWN	-0.59427	-8.0032
Thrb	DOWN	-0.866088	-20.9669
Serpine2	DOWN	-1.09821	-117.245
Rb1	DOWN	-0.641266	-14.2858
Fam184a	DOWN	-0.655826	-18.3812
Npas2	DOWN	-0.902084	-13.0303
Kank1	DOWN	-1.08296	-19.0027
Arhgef12	DOWN	-0.887521	-23.9749
Cntn1	DOWN	-1.17328	-90.437
Irak2	DOWN	-1.04036	-82.4666
Camk2g	DOWN	-1.02152	-30.5006
Pid1	DOWN	-1.31891	-26.2735
Trpm3	DOWN	-2.93969	-171.8
Slc4a4	DOWN	-2.89059	-108.548
Trp53bp2	DOWN	-0.779705	-51.1519
Pcdh11x	DOWN	-0.7574	-44.3079
Slc9a9	DOWN	-0.658202	-17.6352
Ptchd4	DOWN	-0.860138	-11.7915
Nhsl1	DOWN	-0.877261	-28.7347
Kcnma1	DOWN	-0.757787	-23.9853
Ccdc85a	DOWN	-0.912697	-11.4337
Pcdh7	DOWN	-2.32929	-39.0494
Astn2	DOWN	-1.11571	-41.6167
Acsl6	DOWN	-0.663774	-27.1194
Rapgef3	DOWN	-0.826331	-13.0981
Sycp2	DOWN	-0.601174	-7.91333
Mical2	DOWN	-0.692448	-17.0798
Ablim1	DOWN	-0.630393	-7.13447
Mgat4c	DOWN	-0.900407	-6.86962
Rgs6	DOWN	-0.732891	-3.61883
Hacd2	DOWN	-0.941852	-44.5156
Id2	DOWN	-0.813043	-90.1273
Pfkp	DOWN	-0.702105	-8.9341
Brinp3	DOWN	-0.68661	-5.8112
Ppp2r2b	DOWN	-0.839926	-13.6201
Npas3	DOWN	-0.620998	-18.2542
Kirrel3	DOWN	-2.42185	-103.964
Frmpd1	DOWN	-0.720694	-53.9431
Meis2	DOWN	-0.970886	-14.2392
Otud7a	DOWN	-1.11037	-36.4134
Itsn1	DOWN	-0.669622	-13.7479

## Sheet: RGL→NPC
Differential Expressed Genes Dataset1
RGL→NPC
	Expressed	log2(FC)	log(FDR)
Cdk6	UP	1.33074	-114.282
Elavl4	UP	1.35589	-175.975
Ccnd2	UP	1.06783	-88.1031
Pola1	UP	1.39898	-145.854
Nsd2	UP	1.24253	-138.083
Dach1	UP	1.15743	-91.5329
Chd7	UP	0.971322	-77.4789
Vps37b	UP	0.785477	-93.6987
Elavl2	UP	1.75762	-240.522
Nasp	UP	1.12169	-196.326
Ezh2	UP	1.15228	-151.19
Tead1	UP	1.06229	-87.1437
Lzts1	UP	0.826789	-43.2102
Atad2	UP	0.920497	-45.0428
Mms22l	UP	0.875126	-51.3975
Lmnb1	UP	0.707583	-40.6888
Pou2f1	UP	0.591381	-29.9034
Mcm6	UP	0.610226	-28.0471
Dtl	UP	0.680154	-37.5784
Hells	UP	0.63607	-34.2905
Prim2	UP	0.678683	-98.3024
Aim2	UP	0.866518	-45.7227
Tmpo	UP	0.640947	-95.6946
Rbbp8	UP	0.652724	-35.1296
Cdkal1	UP	0.632098	-39.1273
Gm11266	UP	0.637662	-35.58
Atad5	UP	0.686936	-100.525
Topbp1	UP	0.601083	-35.3084
Smc2	UP	0.72993	-89.9392
Brip1	UP	0.644875	-28.6859
Rad51b	UP	1.01055	-48.3339
Brip1os	UP	0.789414	-70.836
Eomes	UP	0.691608	-28.4053
Gm29260	UP	0.847824	-20.8347
Lockd	UP	0.627368	-23.6436
E2f3	UP	0.598161	-67.8655
Atp2b2	UP	0.731311	-69.2979
Wdr76	UP	0.657353	-36.3384
Ptprs	UP	0.715958	-50.2633
Sv2c	UP	0.666407	-29.0568
Myt1	UP	1.03751	-73.4503
Draxin	UP	0.658812	-35.5356
Ptprn2	UP	0.587515	-23.3042
Fnbp1l	UP	0.657458	-34.8788
Kcnh7	UP	0.849329	-27.388
Diaph3	UP	0.691946	-59.6225
Cenpp	UP	0.755507	-50.4905
Mdga1	UP	0.914367	-41.5692
Lima1	UP	0.731498	-32.1644
Ntng2	UP	0.78182	-96.3829
Zeb1	UP	0.932633	-54.9575
5730522E02Rik	UP	0.607042	-52.9723
Slf1	UP	0.802384	-93.9246
Sncaip	UP	1.30438	-115.357
2610307P16Rik	UP	1.06707	-111.587
Elavl3	UP	0.727378	-33.9453
Cbfa2t2	UP	1.0601	-102.588
Jph1	UP	0.625759	-29.9564
Prag1	UP	0.721674	-74.3717
Aff3	UP	1.03599	-89.3232
Syne2	UP	0.867955	-118.039
Asic2	UP	1.46445	-51.7357
Slc2a13	UP	0.864011	-51.0977
Heg1	UP	0.598579	-25.5839
Sox4	UP	0.683005	-96.7715
Dleu2	UP	0.802874	-49.7349
Phip	UP	0.794703	-62.4121
Rnf165	UP	0.592619	-29.9111
Agap1	UP	0.593112	-53.6499
Dscam	UP	0.590558	-16.9917
Pak3	UP	0.77027	-28.55
Srrm4	UP	1.38179	-72.6827
Cacna2d1	UP	0.624865	-44.2816
Cemip2	UP	0.590073	-23.7999
Rims2	UP	0.732265	-42.1653
C530008M17Rik	UP	1.55971	-211.748
Kif26b	UP	0.827197	-27.6575
Mtss1	UP	0.732841	-50.8954
Syn2	UP	1.08943	-73.2005
Lrp8	UP	0.871509	-137.719
Apba2	UP	0.604739	-41.0604
Atp11c	UP	0.661723	-78.749
Epb41	UP	0.622943	-31.1072
Tmem131l	UP	0.695257	-70.0847
Unc5d	UP	0.621157	-12.0457
Cplx2	UP	0.641609	-25.874
Slc4a7	UP	0.680346	-94.4839
Gm28376	UP	0.779365	-36.6302
Igfbpl1	UP	1.19112	-170.131
Miat	UP	1.01362	-56.4843
Ephb2	UP	0.754897	-48.286
Ssh2	UP	0.850969	-74.665
Bcl11a	UP	0.800233	-78.6164
Nfix	UP	0.768856	-60.5549
Maml3	UP	0.609576	-29.8065
Nav1	UP	0.908848	-109.238
Adgrv1	DOWN	-0.844567	-51.3398
Slc1a2	DOWN	-2.01317	-176.653
Prkn	DOWN	-1.38823	-104.463
Msi2	DOWN	-1.33183	-147.84
Clybl	DOWN	-0.81122	-52.2843
Cdh4	DOWN	-0.888016	-46.3508
Dgkb	DOWN	-1.09081	-67.1696
Prdm16	DOWN	-0.603217	-33.3663
Sfxn5	DOWN	-1.67127	-155.911
Pde7b	DOWN	-0.624278	-29.9688
Hepacam	DOWN	-0.772756	-61.9368
Atp1a2	DOWN	-1.07137	-86.1477
Prkca	DOWN	-0.87662	-59.915
Npas3	DOWN	-2.08618	-196.99
Mdga2	DOWN	-0.760847	-30.0261
Xylt1	DOWN	-0.625276	-24.6159
Ncam2	DOWN	-1.57438	-123.601
Siah3	DOWN	-0.788707	-48.9433
Cyp7b1	DOWN	-0.658584	-41.9959
Farp1	DOWN	-1.71378	-178.566
Grk3	DOWN	-0.767894	-47.0127
Gabrb1	DOWN	-3.78842	-257.964
Lrrc4c	DOWN	-0.865337	-39.0571
Nxn	DOWN	-1.08579	-77.4616
Nrcam	DOWN	-1.12915	-92.0479
Limch1	DOWN	-0.87709	-71.9764
Rfx4	DOWN	-0.993918	-97.0774
Ptprz1	DOWN	-1.30595	-112.608
Tmem132b	DOWN	-0.979864	-46.7578
Samd5	DOWN	-0.776538	-50.8886
Fhit	DOWN	-0.683486	-24.7998
Gldc	DOWN	-1.16694	-105.97
Tcf7l2	DOWN	-1.01092	-77.3422
Tom1l2	DOWN	-0.675137	-43.1398
Bmpr1b	DOWN	-1.03807	-86.7627
Pitpnc1	DOWN	-1.69455	-148.143
Trps1	DOWN	-0.829565	-55.6505
Dbx2	DOWN	-0.6684	-46.6316
Fnbp1	DOWN	-1.18264	-105.18
Ephb1	DOWN	-1.80677	-163.481
Lhfp	DOWN	-1.09612	-82.3268
Ntsr2	DOWN	-0.673851	-55.0273
Prex2	DOWN	-2.77592	-225.925
Gnao1	DOWN	-1.59513	-169.531
Arhgap26	DOWN	-0.745161	-47.7788
Gpc5	DOWN	-3.31744	-191.186
Atp8a1	DOWN	-0.59246	-34.9258
Mertk	DOWN	-1.10128	-104.493
4930578G10Rik	DOWN	-0.651966	-40.6169
Grm3	DOWN	-0.887582	-49.245
Gramd3	DOWN	-0.737185	-67.391
Ntm	DOWN	-1.8453	-128.466
Robo2	DOWN	-0.617873	-19.734
Adcy2	DOWN	-0.97471	-80.0675
Pde8b	DOWN	-1.17931	-92.8021
Rgs20	DOWN	-0.975916	-55.8181
Garem1	DOWN	-1.39729	-119.628
Sparcl1	DOWN	-0.957469	-80.9115
Magi3	DOWN	-0.735575	-41.8956
Tmtc2	DOWN	-0.802065	-38.8554
Glis3	DOWN	-1.49532	-131.17
Appl2	DOWN	-1.0102	-102.029
E330013P04Rik	DOWN	-0.68545	-49.5662
Igsf11	DOWN	-0.832149	-53.4973
Csmd1	DOWN	-3.26982	-235.818
Apoe	DOWN	-1.19817	-102.029
Wdr17	DOWN	-2.98708	-238.21
Bcar3	DOWN	-0.787475	-64.3962
Hopx	DOWN	-0.998087	-97.4604
Tmcc3	DOWN	-0.724333	-51.4105
Luzp2	DOWN	-1.01771	-50.3068
Nav2	DOWN	-1.20547	-91.0407
Bach2	DOWN	-0.997157	-77.0839
Slc1a3	DOWN	-1.88827	-201.515
Atxn1	DOWN	-0.693636	-31.2496
Tle4	DOWN	-1.08672	-88.9593
Mcc	DOWN	-1.24227	-101.523
Lama2	DOWN	-1.03043	-54.9598
Slc38a1	DOWN	-0.833618	-50.5581
Ctnna3	DOWN	-0.958368	-53.2682
Nckap5	DOWN	-1.73258	-147.696
Arap2	DOWN	-1.08705	-97.182
Megf10	DOWN	-0.707872	-65.9245
Pdgfd	DOWN	-0.920094	-63.2314
Lrmda	DOWN	-0.986213	-59.5685
Thrsp	DOWN	-0.730594	-33.0818
Rsrp1	DOWN	-0.722113	-55.3642
Arhgef26	DOWN	-1.10765	-93.9727
Ntrk2	DOWN	-1.55429	-140.385
Acss1	DOWN	-1.16584	-115.056
Ttll3	DOWN	-1.13975	-112.051
Gm4876	DOWN	-1.14843	-101.623
Ptprt	DOWN	-1.68755	-132.523
Neat1	DOWN	-0.652566	-47.0162
Gm10561	DOWN	-0.65057	-31.7222
Mgll	DOWN	-1.02871	-79.8568
Gm29521	DOWN	-0.735173	-53.2889
Pnpla7	DOWN	-0.967804	-79.9146
Ldb2	DOWN	-0.66655	-48.5569
Prickle1	DOWN	-0.633911	-42.9654
Pdcd4	DOWN	-0.634021	-43.6179
Plekhg1	DOWN	-0.708485	-52.1599
Grid2	DOWN	-1.47742	-87.5725
Afg1l	DOWN	-0.747365	-53.7994
Id4	DOWN	-0.789644	-75.3591
2610035D17Rik	DOWN	-1.14786	-94.1855
Fgfr1	DOWN	-0.870214	-72.3544
Ptn	DOWN	-0.803912	-63.1696
Tenm3	DOWN	-1.09564	-83.2458
Sash1	DOWN	-1.02497	-87.227
Sybu	DOWN	-1.21681	-107.607
Stox2	DOWN	-0.686525	-42.2474
Fmn2	DOWN	-1.34649	-119.78
Ckb	DOWN	-0.744316	-51.0289
Iqsec1	DOWN	-0.691864	-52.2355
Tnc	DOWN	-1.38074	-118.897
Arhgap5	DOWN	-1.31577	-121.686
Sntb1	DOWN	-1.14866	-92.0088
Bcl2	DOWN	-1.20519	-103.796
Plpp3	DOWN	-1.95648	-188.83
Thap3	DOWN	-0.625639	-40.4675
Sugct	DOWN	-0.764731	-60.7856
Pcsk6	DOWN	-1.0843	-108.075
Znrf3	DOWN	-0.641162	-37.0884
Myo6	DOWN	-0.648445	-44.8449
Kcnn2	DOWN	-1.18341	-84.6411
Slc27a1	DOWN	-0.758379	-65.0089
Pygb	DOWN	-0.967654	-87.0543
Cables1	DOWN	-1.57646	-145.377
Ddah1	DOWN	-0.993443	-94.6695
Asrgl1	DOWN	-0.724616	-55.7612
Ptch1	DOWN	-0.622815	-33.7639
Kdm5b	DOWN	-0.606102	-40.0426
Emid1	DOWN	-0.992456	-95.8546
A330093E20Rik	DOWN	-0.956393	-64.7747
Phkg1	DOWN	-0.653597	-50.6606
Eda	DOWN	-0.882576	-37.8254
Gabrg3	DOWN	-1.37911	-93.6425
A330033J07Rik	DOWN	-0.609825	-38.9046
Alcam	DOWN	-0.621418	-27.0739
Ttyh1	DOWN	-1.15446	-123.012
9430041J12Rik	DOWN	-0.602683	-53.9512
Peli2	DOWN	-0.600059	-39.6984
Epha5	DOWN	-0.825888	-53.6825
Zfp36l1	DOWN	-0.6316	-42.7651
Cmtm5	DOWN	-0.606653	-54.8672
Pcx	DOWN	-0.678611	-43.5549
Slc35f1	DOWN	-0.833458	-44.8148
Cst3	DOWN	-1.23689	-97.2571
Mro	DOWN	-0.615409	-55.3751
Ssbp2	DOWN	-0.982919	-78.749
Mbnl2	DOWN	-0.692553	-48.2806
Pigk	DOWN	-0.633443	-28.7915
Gli3	DOWN	-1.15793	-103.783
Myh14	DOWN	-0.600625	-54.4169
Hdac8	DOWN	-1.063	-76.8658
Cspg5	DOWN	-1.00033	-94.9946
Shroom3	DOWN	-1.81997	-155.931
Jakmip1	DOWN	-0.74142	-74.0921
8030451A03Rik	DOWN	-0.731237	-70.6936
Plce1	DOWN	-0.615584	-48.2363
Rora	DOWN	-1.84257	-175.614
Acot11	DOWN	-0.655598	-62.8606
St6galnac5	DOWN	-1.03261	-65.3529
Mapk4	DOWN	-0.975944	-73.7094
Qk	DOWN	-1.80592	-175.497
Pdzrn3	DOWN	-1.12525	-89.4427
Tspan7	DOWN	-1.94475	-178.986
Dtna	DOWN	-2.86054	-237.339
Cfap54	DOWN	-0.593044	-45.9296
Arglu1	DOWN	-0.751488	-57.1196
Eps15	DOWN	-1.103	-97.2783
Shc3	DOWN	-0.705618	-53.5294
Kcnip1	DOWN	-0.846265	-56.2063
Foxo1	DOWN	-0.766677	-59.4982
Acsl3	DOWN	-1.45519	-134.197
Tmem47	DOWN	-0.900386	-69.4271
Pde4b	DOWN	-0.722005	-33.3663
Osbpl9	DOWN	-0.634144	-37.8862
Prdx6	DOWN	-0.746776	-63.9288
Lrrc1	DOWN	-1.02136	-77.975
Tiparp	DOWN	-1.04321	-85.6424
Lrp4	DOWN	-0.696403	-50.1932
Ppp2r2b	DOWN	-1.08676	-72.1122
Pla2g7	DOWN	-0.903651	-77.6295
Caskin1	DOWN	-0.6738	-55.8181
Hmgcll1	DOWN	-0.671544	-41.1004
Gm37376	DOWN	-0.803023	-59.6239
Gpld1	DOWN	-0.661473	-59.2946
Cpe	DOWN	-0.79185	-41.6555
Nwd1	DOWN	-1.15931	-119.287
Samd4	DOWN	-0.88533	-77.0135
Glud1	DOWN	-1.3254	-128.387
Csgalnact1	DOWN	-0.725877	-60.0127
Clmn	DOWN	-0.700631	-58.1511
9530026P05Rik	DOWN	-0.868039	-64.7627
Lncpint	DOWN	-1.3125	-130.367
Phlpp1	DOWN	-1.26771	-110.055
Notch2	DOWN	-2.06796	-197.989
Pitpnm2	DOWN	-0.841423	-75.4911
Ctnnbip1	DOWN	-0.605714	-45.1833
Gm20713	DOWN	-0.99501	-86.2096
Camk2d	DOWN	-0.658607	-55.3953
Pawr	DOWN	-0.881286	-83.9516
Pde1c	DOWN	-0.838133	-46.8889
4930488L21Rik	DOWN	-0.822087	-68.4006

## Sheet: NPC→NB1   
Differential Expressed Genes Dataset1
NPC→NB1
	Expressed	log2(FC)	log(FDR)
Sh3rf3	UP	1.69019	-150.936
Gramd1b	UP	1.0733	-78.9775
Usp29	UP	1.1364	-84.6375
Nrp1	UP	1.19708	-94.8261
Ttc28	UP	1.01215	-110.775
Shb	UP	0.78967	-64.1175
Lrp1b	UP	0.863208	-33.3376
Aff2	UP	1.55182	-116.475
Hdac9	UP	0.75692	-52.066
Nkain3	UP	1.00944	-50.7251
Ksr2	UP	0.719322	-49.8514
Celf4	UP	1.28507	-124.71
Sema3c	UP	1.77657	-159.188
Kcnd3	UP	0.607146	-27.0783
Slit3	UP	1.02926	-49.0389
Nell1	UP	1.27656	-67.552
Zfp385b	UP	2.03319	-182.389
Cntn5	UP	0.989498	-41.3397
Kif5c	UP	0.949493	-89.669
Csmd3	UP	1.37702	-85.1804
Grin1	UP	0.603434	-38.4997
Adamts18	UP	1.59871	-145.513
Hcn1	UP	1.98219	-162.137
Ablim3	UP	0.722303	-49.5573
Ptpro	UP	1.77852	-147.939
Neo1	UP	0.620583	-37.8656
Tenm4	UP	1.33117	-73.2932
5730522E02Rik	UP	0.780375	-33.6349
Gabra2	UP	1.39413	-131.014
Synpr	UP	0.935237	-51.3861
Cdh8	UP	0.720008	-33.6452
Slc24a5	UP	0.759958	-59.966
Camk2b	UP	0.799812	-77.3633
Grm5	UP	0.914508	-43.5337
Sntg1	UP	0.68342	-29.5337
Znrf1	UP	0.625589	-41.7543
Ppm1l	UP	0.978714	-73.8743
Tnr	UP	0.67422	-29.7413
Thsd7a	UP	1.2266	-97.4144
Pcdh15	UP	2.17796	-121.443
Fgf14	UP	0.607155	-13.0458
Dpf3	UP	1.44095	-137.747
Unc79	UP	0.891893	-74.473
Pde4d	UP	1.16765	-75.5064
D430041D05Rik	UP	0.95388	-64.5155
Syn3	UP	1.15331	-87.3285
Tmem108	UP	0.908816	-60.4949
Gtdc1	UP	0.797334	-50.476
Sox11	UP	1.11963	-105.407
Kcnh7	UP	1.94832	-137.781
Rnf150	UP	0.634722	-35.5745
Slc8a1	UP	1.66501	-142.659
Rerg	UP	1.25436	-102.956
Ptprk	UP	0.603639	-25.5511
Cep85l	UP	0.679849	-49.0195
Nmnat2	UP	0.644081	-40.9831
Sobp	UP	0.786774	-50.8163
Stat3	UP	0.803571	-54.3723
Nrp2	UP	0.765493	-51.4117
Flrt1	UP	0.702583	-58.7762
Sphkap	UP	0.665417	-36.3934
Chl1	UP	1.83206	-174.145
Dcx	UP	0.873147	-66.1569
Pde10a	UP	0.651264	-47.2831
Elmod1	UP	0.701364	-46.6508
Syndig1	UP	0.608726	-30.6059
Cers6	UP	0.658464	-40.8622
Bmerb1	UP	0.668967	-45.8147
Zfp608	UP	0.881715	-62.6758
Cntnap5b	UP	0.703588	-23.4616
Grm7	UP	1.07693	-66.7733
Kcnma1	UP	0.808976	-49.6331
Rasgef1b	UP	1.17288	-87.4085
Galnt18	UP	0.97066	-82.3429
Kcnk1	UP	0.592711	-42.1755
Frmd3	UP	0.651861	-38.9325
Fgfr1	UP	1.21805	-118.164
Bach2	UP	1.43121	-141.297
Arpp21	UP	0.705518	-33.699
Tmem178	UP	0.828929	-62.4811
Klf12	UP	0.738161	-42.9688
Ppp1r14c	UP	0.808697	-51.259
Trio	UP	0.652099	-52.8605
Pak7	UP	2.00112	-206.862
Srrm3	UP	0.633782	-51.1299
Pde4dip	UP	0.58829	-32.6676
Plppr3	UP	0.624245	-44.6205
Stmn2	UP	0.617236	-36.7735
Basp1	UP	1.0541	-102.546
Nav1	UP	0.724096	-43.8377
Mllt3	UP	0.634907	-31.0143
Macrod1	UP	1.06336	-98.1273
Myef2	UP	0.781749	-66.3668
Lrrtm3	UP	0.591041	-21.2169
Nrg3os	UP	0.741248	-40.1328
Sh3kbp1	UP	1.57739	-155.737
Stxbp5l	UP	1.08863	-95.1542
Gm42439	UP	0.886634	-69.756
Clcn5	UP	0.751221	-53.656
Arhgap20	UP	0.659461	-44.037
Cdh10	UP	1.50241	-105.934
Cacnb4	UP	1.30812	-120.937
Khdrbs2	UP	0.931919	-62.9129
Rgs6	UP	1.28852	-75.9796
Dpysl5	UP	0.704312	-60.9958
Apba1	UP	0.894536	-63.045
Osbpl9	UP	0.705632	-48.2578
Luzp2	UP	0.956085	-42.5687
Prkn	UP	0.68941	-31.3536
Grip1	UP	0.698364	-30.4185
Nfasc	UP	0.805531	-74.0713
Pik3r1	UP	0.832242	-58.0135
Svop	UP	0.689162	-50.6961
Itsn1	UP	0.652417	-49.1749
Grik4	UP	1.31314	-121.011
Syt1	UP	1.30217	-90.3116
Ralyl	UP	0.938652	-84.6413
Slc44a1	UP	0.944171	-78.0677
Sh3gl2	UP	0.609979	-33.4262
Ctnna3	UP	0.658968	-25.2209
Maml3	UP	0.850822	-50.1542
Fbxl7	UP	0.723325	-25.3944
Prkca	UP	0.666963	-18.485
Elmo1	UP	1.17921	-111.245
Lrrc4c	UP	0.626632	-19.4049
Gm15398	UP	0.810557	-42.0133
Bzw2	UP	0.697881	-54.0767
Zswim6	UP	0.897916	-75.8276
Sorbs2os	UP	0.730008	-61.8544
Kcnt2	UP	0.661498	-33.2971
Samd12	UP	0.91498	-53.9192
Gm20696	UP	0.795203	-52.8576
Cnih3	UP	0.633525	-44.8727
Fgf13	UP	1.55894	-107.166
Syt16	UP	0.798246	-50.1136
Ppp2r2b	UP	1.08831	-52.8576
Scaper	UP	0.676518	-47.1507
Atp8a2	UP	0.898165	-75.4552
Pcdh7	UP	1.65728	-121.739
Enah	UP	0.61011	-36.4023
Pde4b	UP	0.884121	-42.1924
Gm20642	UP	0.677932	-36.536
Gm3764	DOWN	-1.02864	-89.187
Ptprz1	DOWN	-2.16122	-164.544
Sox5	DOWN	-0.829378	-56.1643
E130114P18Rik	DOWN	-0.859187	-58.9945
Ntm	DOWN	-1.16063	-52.2516
Prag1	DOWN	-0.80686	-60.9976
Rgs20	DOWN	-2.40476	-179.17
Rora	DOWN	-1.24379	-62.8556
Mir100hg	DOWN	-1.2182	-80.5017
Slc1a2	DOWN	-0.643929	-25.6409
Atxn1	DOWN	-0.629656	-22.5201
Slc1a3	DOWN	-1.96729	-146.858
Plcl1	DOWN	-1.0281	-58.4313
Mir9-3hg	DOWN	-0.79384	-55.5625
Prex2	DOWN	-0.833122	-53.9374
Ezh2	DOWN	-0.616766	-40.3672
Nasp	DOWN	-0.842301	-62.3362
Sox2ot	DOWN	-1.57186	-93.737
Tead1	DOWN	-0.87572	-64.1032
Prkd1	DOWN	-1.38795	-97.8137
Slc2a13	DOWN	-0.631149	-17.713
Gpc6	DOWN	-1.08205	-70.0248
Lima1	DOWN	-1.37895	-100.393
Sox6	DOWN	-1.87585	-167.777
Dgkb	DOWN	-1.21125	-79.6881
Npas3	DOWN	-1.23059	-80.687
Tmem132b	DOWN	-1.09391	-59.0891
Psd3	DOWN	-1.03687	-80.1734
Sgcd	DOWN	-0.640834	-15.898
Zfp462	DOWN	-0.730159	-53.1938
Nsd2	DOWN	-0.836209	-64.0131
Syn2	DOWN	-1.13436	-75.8616
Eda	DOWN	-0.610939	-20.9324
Dock1	DOWN	-0.922571	-77.7657
Egfr	DOWN	-1.38103	-91.2263
Cdh4	DOWN	-0.980415	-60.6489
Tmtc2	DOWN	-0.918053	-63.1672
Atp2b2	DOWN	-0.704639	-47.6524
Smc2	DOWN	-0.613774	-28.5691
Setbp1	DOWN	-0.591515	-37.7291
Pdlim5	DOWN	-0.724283	-52.6629
E2f3	DOWN	-0.655028	-44.6765
Robo2	DOWN	-1.0568	-44.5502
Xylt1	DOWN	-1.00896	-65.8845
Prdm16	DOWN	-0.629511	-43.6467
Aim2	DOWN	-0.629729	-33.4894
Cux1	DOWN	-0.871221	-68.4733
Prim2	DOWN	-0.70237	-53.2921
Myo10	DOWN	-0.793038	-73.8972
Chd7	DOWN	-1.57495	-169.596
Gli3	DOWN	-0.691939	-56.8383
Prickle2	DOWN	-0.637037	-28.2916
Cacnb2	DOWN	-0.769017	-35.0393
Asap1	DOWN	-0.841954	-66.8479
Diaph2	DOWN	-0.831777	-66.5501
Igsf11	DOWN	-0.761799	-53.9623
Cbx5	DOWN	-0.7169	-46.5648
Mob3b	DOWN	-0.639008	-30.3241
Nedd4	DOWN	-0.609027	-39.8025
Gm38505	DOWN	-0.611204	-32.0174
Elavl4	DOWN	-1.30465	-107.248
Cdkal1	DOWN	-0.988341	-79.2918
Xpo1	DOWN	-0.636814	-36.7299
Rbbp8	DOWN	-0.619655	-46.5596
Msi2	DOWN	-1.70564	-162.32
Zhx2	DOWN	-1.18746	-106.937
Zeb1	DOWN	-1.41958	-111.531
Trps1	DOWN	-1.11304	-80.454
Lama2	DOWN	-1.71473	-102.956
Phkb	DOWN	-0.701877	-51.259
Eya4	DOWN	-0.727987	-57.2277
Alms1	DOWN	-0.605571	-40.6987
Fhit	DOWN	-0.678347	-26.954
Rad51b	DOWN	-1.06998	-80.328
Atad5	DOWN	-0.656161	-42.7946
Cntln	DOWN	-0.715579	-48.5263
Magi3	DOWN	-0.629964	-40.2465
Cenpp	DOWN	-0.739947	-29.4086
Nlk	DOWN	-0.678501	-35.1631
Elavl2	DOWN	-0.692038	-27.9101
Hells	DOWN	-0.661578	-54.8116
Dtl	DOWN	-0.658763	-51.8213
Rasal2	DOWN	-0.634187	-37.3236
Pola1	DOWN	-1.31991	-99.7712
Cdk6	DOWN	-1.70607	-149.906
Hat1	DOWN	-0.664441	-48.3477
Itgb3bp	DOWN	-0.639654	-43.3776
Mcm6	DOWN	-0.665439	-49.4456
Spidr	DOWN	-0.723111	-52.0182
Tmpo	DOWN	-0.591375	-44.3299
Asic2	DOWN	-1.64076	-96.7989
Grm3	DOWN	-0.639978	-32.3677
Rmi2	DOWN	-0.616837	-40.4287
Pard3b	DOWN	-1.82502	-152.62
Lockd	DOWN	-0.599145	-31.1655
Dach1	DOWN	-1.61146	-126.694
Sv2c	DOWN	-0.642257	-40.2486
Pou2f1	DOWN	-0.882693	-70.821
Atad2	DOWN	-0.958978	-72.3863
Rif1	DOWN	-0.650593	-44.6583
Sfmbt1	DOWN	-0.592087	-32.3156
Tox3	DOWN	-1.29908	-117.122
Diaph3	DOWN	-0.894322	-52.7497
Csmd2	DOWN	-1.0585	-88.1461
Ccnd2	DOWN	-1.53434	-135.671
Sox1ot	DOWN	-1.06081	-84.2568
Thrsp	DOWN	-0.63776	-34.4264
Gm29260	DOWN	-0.897712	-35.6874
Adgrv1	DOWN	-1.91947	-164.544
Efna5	DOWN	-0.636595	-19.5051
Brip1	DOWN	-0.642391	-41.794
Agbl4	DOWN	-0.824634	-49.7612
St3gal4	DOWN	-0.725609	-60.2389
Mms22l	DOWN	-0.80298	-63.9145

## Sheet: NB1→NB2   
Differential Expressed Genes Dataset1
NB1→NB2
	Expressed	log2(FC)	log(FDR)
Tenm4	UP	1.55994	-377.626
Chl1	UP	1.03829	-216.997
Sh3rf3	UP	0.61156	-68.0887
Sema3c	UP	1.16944	-274.369
Aff3	UP	1.12011	-251.981
Nnat	UP	1.0664	-159.416
Calb2	UP	0.789647	-159.928
Grip1	UP	0.986635	-155.237
Tac2	UP	0.862244	-165.299
Cacna1g	UP	0.617636	-141.727
Cdh4	UP	1.55563	-306.625
Bmper	UP	0.696093	-116.147
Grin2a	UP	0.728995	-98.1565
Cep85l	UP	0.710424	-134.655
Arhgap6	UP	1.16512	-161.922
Hs6st3	UP	1.67713	-264.845
Unc5d	UP	0.808892	-73.55
Hivep2	UP	1.25608	-280.471
Lypd6	UP	0.726795	-122.938
Sdk1	UP	0.782785	-110.723
Grid1	UP	0.976657	-185.429
Luzp2	UP	0.960126	-101.221
Nkain3	UP	0.881233	-94.9976
Slc8a1	UP	0.669597	-77.6415
Rgs6	UP	1.86109	-382.343
Ldlrad4	UP	0.676225	-118.286
Arhgap26	UP	0.946512	-145.335
Rbms1	UP	1.47137	-326.087
Ephb1	UP	1.29203	-261.809
Robo2	UP	1.17914	-209.358
Nav2	UP	0.72549	-122.426
Pcdh7	UP	0.62188	-46.5026
Ppp2r2b	UP	0.868741	-97.6395
Pde10a	UP	0.630495	-106.527
Lrp1b	UP	0.728421	-58.7943
Kcnq3	UP	1.07641	-149.026
Nrxn3	UP	0.647989	-53.7647
Cadm1	DOWN	-0.60424	-81.488
Cntn5	DOWN	-0.80738	-81.2222
2610307P16Rik	DOWN	-0.656866	-76.0969
Aff2	DOWN	-0.589511	-49.0947
Nell1	DOWN	-0.632187	-45.3239

## Sheet: NB1→GCimm1   
Differential Expressed Genes Dataset1
NB1→GCimm1
	Expressed	log2(FC)	log(FDR)
Syt1	UP	1.24524	-503.372
Slc24a2	UP	0.792697	-319.609
Slit3	UP	1.39338	-515.701
Sntg1	UP	1.09775	-485.469
Epha6	UP	1.89773	-1059.52
Sema3c	UP	0.827744	-315.76
Cacna1e	UP	1.05256	-557.942
Sphkap	UP	1.05197	-486.159
Syndig1	UP	0.743814	-307.102
Cdh8	UP	1.96687	-1143.19
Dscam	UP	1.16866	-616.317
Nkain2	UP	1.32528	-648.465
Csmd1	UP	2.43489	-1212
Robo1	UP	1.29012	-684.946
Nrp2	UP	0.858422	-407.782
Fam135b	UP	0.767764	-414.793
Slc7a14	UP	0.641879	-308.211
Gm20754	UP	1.09065	-517.657
A830018L16Rik	UP	0.675935	-301.053
Zfp385b	UP	0.633602	-151.778
Camk4	UP	1.07662	-630.344
Dpp6	UP	1.13711	-555.136
Ryr2	UP	0.778494	-375.603
Rgs6	UP	2.22533	-1185.25
Ccdc85a	UP	1.15536	-613.375
Ptpre	UP	0.630708	-383.008
Snca	UP	0.655826	-283.012
Nrg2	UP	0.67416	-324.259
Rtl4	UP	0.765677	-252.284
Adamts17	UP	1.01108	-604.245
Nrg3os	UP	1.01092	-485.008
Pcdh15	UP	1.25513	-253.98
Fam163a	UP	0.591138	-254.469
Grm1	UP	0.655455	-299.016
Tspan18	UP	1.25378	-782.359
Syn3	UP	0.722708	-206.913
Arpp21	UP	1.3335	-681.884
Hs6st3	UP	1.11882	-346.936
Lmo3	UP	0.706274	-343.365
Grin2a	UP	0.895792	-383.148
Slc8a1	UP	1.01235	-417.716
Rgs7	UP	0.921411	-461.234
Cdh10	UP	0.742997	-210.06
Trpc5	UP	0.743496	-332.676
Kcnd2	UP	1.28167	-497.115
Luzp2	UP	0.675493	-159.508
Lrrtm3	UP	0.617812	-192.849
Trpc4	UP	0.652863	-330.155
Nrcam	UP	0.805989	-374.314
Fgf14	UP	2.61182	-1167.28
Nrp1	UP	1.4548	-887.771
Lypd6	UP	0.612135	-244.191
Epha7	UP	1.26651	-638.162
Kcnma1	UP	0.96268	-463.376
Grm5	UP	1.87122	-989.592
Lingo2	UP	0.615474	-171.445
Lrfn5	UP	1.45917	-692.459
A330008L17Rik	UP	0.812823	-372.657
Sybu	UP	0.613443	-239.73
Grid1	UP	0.744348	-302.809
Ncam2	UP	1.52912	-689.997
Ptpro	UP	1.14048	-489.718
Gabbr2	UP	1.27048	-840.067
Jakmip2	UP	0.589692	-240.931
Ryr3	UP	0.917323	-456.34
Ccbe1	UP	0.668625	-269.447
Limch1	UP	0.68274	-317.481
Sorcs2	UP	0.723034	-385.075
4921534H16Rik	UP	0.5999	-266.757
Tnr	UP	1.58658	-876.223
Meg3	UP	1.62152	-585.743
Csrnp3	UP	0.756146	-376.09
Astn2	UP	0.730228	-280.578
Epha3	UP	0.645804	-205.491
Grm7	UP	0.969287	-318.801
Atp8a1	UP	0.596495	-251.68
Nkain3	UP	0.757713	-208.439
Cntnap5b	UP	1.20551	-438.614
Gabrg3	UP	0.950832	-424.509
Ptprn2	UP	0.646139	-244.959
Sdk1	UP	0.627062	-181.593
Gria4	UP	0.70094	-196.849
Nexmif	UP	0.602961	-227.081
Mpp6	UP	0.775916	-407.093
Nav2	UP	0.689024	-279.32
Mgat4c	UP	0.787463	-276.551
Gabrb1	UP	1.04536	-442.061
Bcl11b	UP	0.612186	-297.027
Plppr1	UP	1.20103	-646.19
Thsd7a	UP	0.766223	-228.035
Pde10a	UP	0.648128	-251.417
Carmil1	UP	0.694748	-348.734
Gabra5	UP	0.746789	-427.653
Lrp1b	UP	0.726956	-148.788
Kcnq3	UP	0.822207	-263.532
Cntn1	UP	0.743751	-380.069
Gm20642	UP	0.966431	-476.913
Slc24a3	UP	0.968035	-545.099
Nalcn	UP	0.747715	-369.654
Tafa2	UP	1.5011	-717.286
Plcl1	DOWN	-0.728453	-169.445
Mir100hg	DOWN	-1.69102	-847.832
Elavl2	DOWN	-0.861631	-312.218
Msi2	DOWN	-0.79301	-363.257
Pde4d	DOWN	-0.76919	-224.011
Tead1	DOWN	-0.65415	-255.945
Lrrc4c	DOWN	-0.952493	-286.265
Kcnh7	DOWN	-0.790536	-272.82
Gm11266	DOWN	-0.725677	-280.81
Rasgef1b	DOWN	-0.683783	-185.887
Aff2	DOWN	-0.962536	-294.036
Sox5	DOWN	-0.896283	-388.144
Zeb1	DOWN	-0.827832	-341.811
Rora	DOWN	-0.735848	-157.436
Cep85l	DOWN	-0.65372	-278.92
Chd7	DOWN	-0.70344	-282.96
Ppp2r2b	DOWN	-1.28129	-454.816
Slc1a3	DOWN	-0.663655	-190.094
Unc5d	DOWN	-0.631605	-83.0052
2610307P16Rik	DOWN	-0.74769	-242.481
Maml3	DOWN	-0.86063	-368.596

## Sheet: NB2→GCimm1   
Differential Expressed Genes Dataset1
NB2→GCimm1
	Expressed	log2(FC)	log(FDR)
Syt1	UP	1.23389	-259.748
Slc24a2	UP	0.758667	-140.914
Slit3	UP	1.79575	-368.248
Sntg1	UP	0.939152	-164.687
Epha6	UP	1.87673	-491.099
Cacna1e	UP	1.44721	-457.974
Sphkap	UP	0.986253	-202.976
Cdh8	UP	1.54477	-364.084
Dscam	UP	1.19577	-304.195
Nkain2	UP	1.06506	-194.331
Csmd1	UP	2.5049	-581.951
Robo1	UP	1.06067	-227.092
Nrp2	UP	1.17359	-336.954
Fam135b	UP	0.767405	-175.496
Slc7a14	UP	0.596751	-130.131
Gm20754	UP	1.08546	-216.066
A830018L16Rik	UP	0.632106	-109.932
Camk4	UP	0.938684	-229.455
Dpp6	UP	0.75697	-132.878
Ryr2	UP	0.606926	-93.6037
Ccdc85a	UP	0.928732	-194.259
Rtl4	UP	0.76654	-105.46
Adamts17	UP	1.03002	-301.56
Nrg3os	UP	0.925383	-192.582
Pcdh15	UP	0.980806	-91.641
Nell1	UP	0.786574	-119.37
Fam163a	UP	0.611988	-114.164
Ctnna3	UP	0.780897	-132.244
Grm1	UP	0.644301	-120.304
Tspan18	UP	1.49707	-524.756
Arpp21	UP	1.83801	-550.445
Lmo3	UP	0.69003	-137.674
Trpc5	UP	0.779264	-153.746
Kcnd2	UP	1.1658	-195.335
Tiam2	UP	0.74641	-145.488
Itpr1	UP	0.663796	-140.914
Lrrtm3	UP	0.843708	-149.777
Nrcam	UP	0.588925	-95.5249
Fgf14	UP	2.30843	-449.058
Nrp1	UP	1.8001	-517.646
Epha7	UP	1.00456	-202.9
Kcnma1	UP	0.81902	-156.304
Grm5	UP	1.50842	-340.682
Lingo2	UP	0.744674	-103.843
Lrfn5	UP	1.38875	-264.695
A330008L17Rik	UP	0.607446	-89.2001
Ncam2	UP	1.53455	-336.615
Ptpro	UP	0.901261	-178.492
Ablim3	UP	0.70756	-172.301
Gabbr2	UP	0.786264	-158.761
Alcam	UP	0.654763	-96.7026
Ryr3	UP	0.867894	-172.585
Ccbe1	UP	0.617774	-94.2487
Sorcs2	UP	0.852063	-226.301
Tnr	UP	1.10565	-198.498
Meg3	UP	1.4135	-187.939
Csrnp3	UP	0.77509	-166.452
Epha3	UP	0.721966	-123.129
Cntnap5b	UP	1.15456	-190.698
Gabrg3	UP	1.01786	-204.781
Kif26b	UP	0.668325	-125.445
Cacnb2	UP	0.620232	-95.5249
Ptprk	UP	0.62727	-90.356
Mpp6	UP	0.759114	-188.477
Mgat4c	UP	0.740614	-99.5957
Gabrb1	UP	1.09321	-234.352
Bcl11b	UP	0.696958	-163.594
Plppr1	UP	1.39812	-413.44
Gabra5	UP	0.735349	-175.767
Catspere2	UP	0.635757	-150.683
Cntn1	UP	0.674787	-131.987
Gm20642	UP	0.983898	-231.226
Slc24a3	UP	0.72385	-130.26
Nalcn	UP	0.625784	-110.049
Tafa2	UP	1.50495	-347.106
Ttc28	DOWN	-0.596635	-151.927
Mir100hg	DOWN	-1.98894	-548.941
Tenm4	DOWN	-1.67672	-488.345
Elavl2	DOWN	-0.85745	-149.704
Calb2	DOWN	-0.905613	-214.918
Msi2	DOWN	-0.787042	-186.444
Bmper	DOWN	-0.801346	-158.134
Lrrc4c	DOWN	-0.830469	-92.2233
Chl1	DOWN	-1.05855	-275.927
Kcnh7	DOWN	-0.692088	-101.864
Nnat	DOWN	-1.42724	-285.41
Pcdh7	DOWN	-0.951108	-135.419
Arhgap6	DOWN	-0.854765	-75.8689
Tac2	DOWN	-0.819594	-145.163
Robo2	DOWN	-0.76727	-82.7188
Gm11266	DOWN	-0.679296	-121.096
Rasgef1b	DOWN	-1.09336	-206.883
Ptprs	DOWN	-0.865422	-263.857
Aff3	DOWN	-1.16485	-317.558
Rbms1	DOWN	-1.52436	-339.058
Klf12	DOWN	-0.662384	-112.965
Lrp8	DOWN	-0.599742	-126.538
Tbc1d4	DOWN	-0.649239	-121.09
Sox5	DOWN	-0.723821	-130.896
Tcf7l2	DOWN	-0.71057	-106.956
Hivep2	DOWN	-0.691906	-112.325
Gpr137c	DOWN	-0.594221	-84.1349
Ephb1	DOWN	-1.05577	-211.831
Zmiz1	DOWN	-0.630717	-124.971
Cep85l	DOWN	-1.36414	-388.802
Cdh4	DOWN	-1.69992	-358.352
Spats2l	DOWN	-0.720563	-131.987
Ppp2r2b	DOWN	-2.15004	-520.439
Unc5d	DOWN	-1.4405	-226.301
Sh3rf3	DOWN	-0.877322	-193.112
Ntm	DOWN	-0.94785	-131.331
Adamts6	DOWN	-0.593828	-65.1285

## Sheet: GCimm1→GCimm2   
Differential Expressed Genes Dataset1
GCimm1→GCimm2
	Expressed	log2(FC)	log(FDR)
Csmd1	UP	1.54248	-579.209
Cdh8	UP	0.674716	-205.512
Epha6	UP	1.34951	-424.865
Nkain2	UP	1.94892	-596.112
Slc24a2	UP	0.860022	-250.458
Ryr2	UP	1.56705	-594.658
Slit3	UP	0.745121	-117.312
Plppr1	UP	0.939793	-273.895
Grin2a	UP	1.27133	-372.018
Dlgap2	UP	1.61591	-551.416
Fam135b	UP	0.683144	-179.961
Tmem108	UP	1.0951	-362.85
Lingo2	UP	2.21712	-586.247
Lrfn5	UP	1.56772	-436.068
Grm1	UP	0.958019	-265.737
Kcnj3	UP	0.734676	-185.223
Camk2a	UP	1.48953	-543.703
Nkain3	UP	1.09353	-299.962
Tafa2	UP	1.6898	-515.476
Grm7	UP	1.09707	-267.379
Dnm3	UP	0.655094	-169.642
Ccbe1	UP	0.967243	-246.533
Kcnj6	UP	0.984261	-316.865
Grm5	UP	0.842054	-306.043
Kcnd2	UP	1.59639	-483.141
Cdh9	UP	1.0465	-298.867
Nsf	UP	0.836016	-232.975
Cacnb2	UP	0.862971	-215.973
Arpp21	UP	0.838662	-243.27
Sorcs2	UP	0.623371	-158.075
Brinp1	UP	0.916697	-294.661
Sntg1	UP	0.610989	-119.046
Lmo7	UP	0.647855	-243.631
Dgkb	UP	0.692425	-161.737
St6galnac5	UP	1.2987	-443.514
Ak5	UP	1.35948	-449.474
Lin7a	UP	0.647331	-172.776
Cntn1	UP	1.21192	-464.785
Cntn5	UP	1.47658	-287.468
Rimbp2	UP	0.621488	-219.777
Nav2	UP	0.967153	-314.313
Kctd16	UP	0.775234	-152.976
Hivep2	UP	0.918877	-266.033
Shisa6	UP	0.859938	-268.346
Tenm1	UP	1.07806	-266.856
C1ql3	UP	0.588573	-144.528
Gm20754	UP	1.63926	-519.232
Grid1	UP	0.750536	-209.02
Me3	UP	0.684134	-192.256
Ccdc85a	UP	0.629234	-143.424
Gabrb2	UP	0.69467	-194.752
Mlip	UP	0.763514	-260.346
Pigk	UP	0.887566	-298.702
Chrm3	UP	0.643013	-117.528
Meg3	UP	2.24464	-653.149
Cdh11	UP	0.894421	-285.552
Pvt1	UP	0.713843	-204.856
4930509J09Rik	UP	0.843306	-250.261
Eml6	UP	0.61377	-139.664
Mtus2	UP	0.702648	-232.226
Kcnq3	UP	0.629636	-102.96
Kcnip4	UP	1.49486	-262.368
Dync1i1	UP	0.836383	-211.548
Kirrel3	UP	0.833649	-153.704
Chsy3	UP	0.725301	-170.497
Adarb2	UP	0.880251	-132.357
Nav3	UP	1.33051	-436.366
Caln1	UP	0.743658	-189.786
Hs6st3	UP	0.826191	-116.663
Gria3	UP	0.675633	-167.65
Lrp1b	UP	2.97099	-884.255
Slc4a4	UP	0.674587	-153.791
Cadm1	UP	0.896526	-210.748
Ptprn2	UP	0.587807	-143.769
Nebl	UP	0.947982	-275.546
Cntnap2	UP	1.40664	-351.881
Sphkap	UP	0.65107	-125.573
Trpm3	UP	1.34613	-238.265
Slc35f4	UP	0.916161	-267.805
Rian	UP	0.708422	-222.898
Dscam	UP	1.18136	-518.651
Sez6l	UP	0.837084	-292.721
Prickle2	UP	0.866457	-250.382
Cdh12	UP	0.62543	-136.226
Lgi1	UP	0.856163	-279.028
Arsb	UP	0.646333	-155.16
Scn8a	UP	0.608055	-164.017
Shisa9	UP	0.906022	-247.31
Synpr	UP	0.59818	-89.1167
Nrcam	UP	0.721168	-190.098
Snca	UP	0.623196	-142.116
Thsd7b	UP	0.80002	-232.688
Snhg11	UP	1.07008	-207.798
Rgs7	UP	0.752679	-190.776
Tmeff2	UP	1.13253	-314.636
Gm28376	UP	0.798125	-192.704
Jph1	UP	0.68898	-184.704
Csrnp3	UP	0.781477	-217.731
Cacna1e	UP	1.05158	-398.32
Edil3	UP	0.657735	-127.664
Robo2	UP	0.704949	-117.312
Dgkh	UP	0.776462	-219.633
Il1rap	UP	0.849138	-283.111
Mdga2	UP	0.887749	-191.888
Gabrb1	UP	1.75314	-608.667
Pard3b	UP	0.723154	-165.386
A830018L16Rik	UP	0.661895	-137.693
Ncam2	UP	1.63769	-409.625
Atxn1	UP	0.801759	-198.606
Grb14	UP	0.592452	-174.885
Fgf14	UP	0.942625	-242.097
Stxbp5l	UP	0.669164	-185.456
Gabrg3	UP	0.713981	-126.292
Rgs7bp	UP	0.592323	-141.561
Slc2a13	UP	0.664607	-162.503
Ryr3	UP	1.03258	-312.368
Dpp6	UP	0.898763	-344.915
Epha5	UP	1.24031	-247.713
Mapk10	UP	0.617308	-153.569
Fut8	UP	0.651713	-157.849
Hcn1	DOWN	-0.869334	-227.816
Sema3c	DOWN	-1.04312	-254.535
Pcdh7	DOWN	-0.913562	-180.665
Ttc28	DOWN	-0.946046	-347.741
Nell1	DOWN	-0.964845	-206.374
Maml3	DOWN	-0.604453	-124.259
Zmiz1	DOWN	-0.685579	-186.649
Lrrtm3	DOWN	-0.66659	-120.267
Ctnna3	DOWN	-0.667768	-125.443
Tenm4	DOWN	-0.725387	-129.642
Pik3r1	DOWN	-0.743553	-184.129

## Sheet: GCimm2→GCyoung
Differential Expressed Genes Dataset1
GCimm2→GCyoung
	Expressed	log2(FC)	log(FDR)
Cntn5	UP	1.76314	-420.064
Tafa1	UP	2.73559	-856.674
Ahcyl2	UP	1.49674	-522.528
Dgkh	UP	1.1935	-460.431
Camk2a	UP	1.25964	-527.617
Nav3	UP	0.908562	-308.686
Shisa9	UP	1.20508	-377.772
Camk2b	UP	0.873304	-393.627
Pip5k1b	UP	1.55707	-648.322
2010300C02Rik	UP	1.2674	-526.17
Trpc6	UP	1.28804	-445.52
Kctd16	UP	1.86317	-606.844
Cap2	UP	1.46176	-694.203
Dync1i1	UP	0.748897	-199.436
Wipf3	UP	0.675546	-185.422
Grm1	UP	0.781528	-234.701
Htr4	UP	0.967406	-337.879
Frmpd4	UP	1.36204	-349.797
Rogdi	UP	0.829825	-337.049
Grin2a	UP	1.85824	-823.096
A830018L16Rik	UP	0.626698	-142.151
Eml6	UP	0.692307	-192.178
Kcnj3	UP	0.94007	-334.185
Ccdc85a	UP	0.943355	-418.955
Fstl4	UP	1.06245	-315.761
Rgs7bp	UP	1.10591	-398.308
Gm28376	UP	1.10227	-343.558
Slc4a10	UP	0.612149	-169.325
Dnah9	UP	0.711765	-207.112
Adarb2	UP	2.06563	-492.94
Gm20754	UP	0.877489	-311.993
Nkain2	UP	1.71055	-770.817
Cacna1e	UP	0.59491	-254.835
Cpne6	UP	0.972112	-401.072
St18	UP	0.713424	-198.443
Grid2	UP	0.758352	-127.544
Rapgef2	UP	0.705103	-212.002
Mdga2	UP	1.12862	-456.29
Gabra4	UP	0.809284	-275.138
Kcnj6	UP	0.734491	-239.026
Gria3	UP	1.20132	-443.163
Cdk14	UP	0.8886	-309.981
Cnksr2	UP	1.51801	-603.017
Il1rap	UP	1.38209	-511.157
Susd4	UP	0.77029	-294.173
Brinp1	UP	1.59285	-614.671
Rasal2	UP	1.65878	-689.805
Grm7	UP	0.653893	-166.795
Cyp7b1	UP	1.0191	-300.909
Cdr1os	UP	0.930995	-358.565
Atp2b2	UP	0.959085	-383.68
Adcy2	UP	1.03219	-378.367
Gpr158	UP	0.996033	-314.975
Kcnd2	UP	1.48296	-738.028
Syt7	UP	0.975318	-392.939
Slc7a14	UP	0.623912	-173.187
Me3	UP	0.598026	-159.653
Scn3b	UP	0.680332	-228.972
Ttll11	UP	0.587756	-169.356
Tenm1	UP	1.49865	-412.321
Slc44a5	UP	1.02311	-364.077
Ralgapa2	UP	0.743632	-240.129
Dtnb	UP	0.743862	-243.799
Slc4a4	UP	1.6904	-624.048
Garem1	UP	0.593082	-170.242
Robo2	UP	1.3596	-418.9
Nhsl2	UP	0.612549	-192.89
Cadm1	UP	0.833059	-231.945
Ptchd4	UP	1.06573	-327.709
Pcsk2	UP	1.32869	-449.105
Ak5	UP	0.746177	-212.102
Clvs2	UP	0.669927	-202.554
Jph1	UP	1.05743	-387.591
Lingo2	UP	1.98474	-720.811
Ptprj	UP	0.696428	-211.237
Stxbp6	UP	1.9697	-747.33
St6galnac5	UP	1.0736	-371.06
Mkx	UP	0.637395	-183.325
Tmem132b	UP	0.845621	-285.813
Pcsk5	UP	0.816284	-218.025
Arhgap39	UP	0.703091	-227.815
Epha5	UP	1.14076	-187.292
Rras2	UP	0.645896	-183.117
Rora	UP	1.06169	-331.477
Syne1	UP	0.730578	-241.835
Pdzd2	UP	1.4522	-582.966
Iqgap2	UP	1.20197	-475.083
Prkag2	UP	0.765913	-260.454
Camk1d	UP	0.708369	-202.858
Baiap2	UP	0.62374	-194.597
Galnt13	UP	0.645601	-139.481
Nebl	UP	1.63947	-620.762
Prickle1	UP	1.55083	-589.537
Lyst	UP	1.30775	-542.192
Cemip	UP	0.681978	-228.299
Mrtfb	UP	1.32249	-590.197
Neto1	UP	0.893458	-306.881
Gabrb2	UP	0.668386	-166.577
Oxr1	UP	0.782675	-241.251
4930509J09Rik	UP	0.710277	-182.909
Dpyd	UP	0.87865	-208.156
Vps13c	UP	0.719783	-242.878
Acap2	UP	0.816221	-306.048
Tanc1	UP	1.33379	-513.898
Tmem108	UP	1.14769	-547.046
Arhgef9	UP	0.703211	-230.304
Maml3	UP	0.76669	-207.473
Spock3	UP	1.14344	-379.057
Rgs7	UP	0.713305	-254.233
Klhl29	UP	0.722768	-233.392
Klhl32	UP	0.668437	-196.746
Ncald	UP	0.648171	-180.814
Adcy1	UP	0.805603	-301.969
Lrrc4c	UP	0.721607	-163.013
Dgkb	UP	0.968441	-241.711
Dock10	UP	2.28683	-856.315
Cdh9	UP	0.78824	-187.984
Slit3	UP	0.790083	-281.512
Unc80	UP	0.864852	-319.109
Rimbp2	UP	0.585774	-162.188
Trpm3	UP	1.27023	-171.417
Ryr2	UP	1.25435	-661.051
Tiam1	UP	0.789639	-296.328
Cpne4	UP	0.716849	-215.202
Nell2	UP	0.668646	-240.44
Trerf1	UP	0.727656	-232.785
Otud7a	UP	0.839539	-309.317
Pitpnm2	UP	0.695831	-229.435
Ano3	UP	1.21591	-389.386
Atxn1	UP	1.0904	-380.97
Prkd1	UP	1.19671	-398.665
Glis3	UP	0.717068	-169.325
Pde8b	UP	0.617247	-163.001
Nrcam	UP	0.742477	-268.457
Syn2	UP	0.592728	-136.512
Dlgap2	UP	1.89436	-856.674
Ppm1e	UP	1.14419	-444
Plekhg5	UP	1.37516	-629.635
Kirrel3	UP	2.60028	-810.768
Cacnb2	UP	1.16649	-513.655
Nsf	UP	1.1878	-500.423
Osbp2	UP	0.59002	-176.737
Csgalnact1	UP	0.766364	-243.9
Gm42477	UP	0.649826	-196.487
Dgkg	UP	1.54598	-647.414
Slit1	UP	0.755633	-245.831
Kcnd3	UP	0.809889	-266.533
Plcl1	UP	1.74347	-641.076
Rasgrf1	UP	1.5942	-674.184
Wasf1	UP	0.71993	-248.965
Itga8	UP	0.987692	-384.561
Lmo7	UP	0.615066	-182.537
Maml2	UP	0.672697	-175.042
Kcnip4	UP	4.00688	-882.036
Ptk2b	UP	0.983734	-390.118
Shisa6	UP	1.35514	-508.61
Mical2	UP	0.776047	-288.779
Atrnl1	UP	1.12293	-459.888
Sntb2	UP	0.679379	-205.72
Abr	UP	0.796438	-293.376
Trim9	UP	1.05321	-411.873
9530059O14Rik	UP	0.661993	-207.159
Chn1	UP	1.13066	-451.131
Mpped2	UP	0.862897	-302.287
Gda	UP	0.772137	-278.731
Slc2a13	UP	0.66425	-182.35
Csmd1	UP	0.765085	-589.537
Ildr2	UP	0.597505	-195.697
Pigk	UP	0.772077	-227.379
Gm43670	UP	1.102	-498.194
Lncpint	UP	1.09115	-504.653
Nptn	UP	0.994247	-421.858
Syt1	UP	0.880958	-468.502
Asic2	UP	0.815893	-179.837
Sipa1l1	UP	0.60025	-159.963
Pde7b	UP	0.929555	-278.219
Mbnl2	UP	0.917802	-334.938
Kcnt2	UP	0.812765	-247.681
Tmeff2	UP	0.988659	-279.946
Pak7	DOWN	-0.636785	-185.744
Pcdh15	DOWN	-1.77049	-552.266
Nrp2	DOWN	-0.95339	-360.178
D430041D05Rik	DOWN	-0.646023	-162.942
Cntnap2	DOWN	-0.658654	-84.9884
Tspan18	DOWN	-0.847227	-268.71
Fgf13	DOWN	-0.636328	-125.112
Syn3	DOWN	-0.614425	-142.768
Hs6st3	DOWN	-0.638819	-111.247
Camk4	DOWN	-0.960572	-332.57
Frmd3	DOWN	-0.771701	-234.046
C530008M17Rik	DOWN	-1.24829	-484.477
Rgs6	DOWN	-2.29536	-784.755
Rerg	DOWN	-0.623896	-142.229
Sema3e	DOWN	-0.625139	-138.94
Inf2	DOWN	-0.613007	-174.157
Cdh10	DOWN	-1.31939	-365.248
Epha3	DOWN	-0.65189	-135.218
Nnat	DOWN	-1.42758	-482.214
Zfp385b	DOWN	-1.08532	-370.332
Adamts18	DOWN	-1.03549	-357.174
Gria4	DOWN	-0.873819	-209.752
Gm15398	DOWN	-0.7618	-215.724
Pik3r1	DOWN	-0.713149	-200.29
Slc24a3	DOWN	-0.71712	-199.296
Bach2	DOWN	-1.17878	-447.552
Fgfr1	DOWN	-1.26819	-498.194
Sorcs2	DOWN	-0.89707	-302.539
Fam163a	DOWN	-0.702401	-218.314
Mgat4c	DOWN	-1.03768	-258.938
Robo1	DOWN	-0.929411	-261.361
Sncaip	DOWN	-0.741577	-225.238
Snhg11	DOWN	-1.04565	-190.989
Nrp1	DOWN	-1.03558	-412.806
Podxl2	DOWN	-0.740662	-287.164
Akap13	DOWN	-0.676142	-209.487
Clcn5	DOWN	-0.669924	-197.716
Astn2	DOWN	-0.930855	-281.182
Pard3b	DOWN	-0.869097	-227.013
Myo16	DOWN	-0.731703	-273.911
Slc8a1	DOWN	-1.28726	-402.96
Stmn2	DOWN	-0.892585	-326.967
Dner	DOWN	-0.824696	-290.044
Sox11	DOWN	-0.929931	-345.202
Fnbp1l	DOWN	-0.971251	-419.377
Ttc28	DOWN	-1.15934	-413.758
Dpysl5	DOWN	-0.702417	-262.558
Mtss1	DOWN	-1.25968	-513.751
Kitl	DOWN	-0.615241	-161.645
Plppr1	DOWN	-0.905398	-271.506
Sdk1	DOWN	-0.779231	-200.647
Hcn1	DOWN	-0.972656	-318.452
Sema3c	DOWN	-1.71373	-533.295
Tenm4	DOWN	-1.04318	-262.365
Igfbpl1	DOWN	-1.08789	-437.676
Hunk	DOWN	-0.603788	-186.062
Kctd8	DOWN	-0.637197	-149.313
Cntn6	DOWN	-0.754737	-197.872
Nr6a1	DOWN	-0.597529	-144.474
Slit2	DOWN	-0.727281	-176.548
Tuba1a	DOWN	-0.610875	-179.653
Luzp2	DOWN	-1.38538	-463.227
Gabrg3	DOWN	-0.778366	-149.844
Flrt1	DOWN	-0.589066	-198.333
Lypd6	DOWN	-0.651349	-207.948
Neo1	DOWN	-0.718287	-226.404
Dpysl3	DOWN	-0.789251	-274.852
Nckap5	DOWN	-0.806981	-216.875
Pde4b	DOWN	-1.03521	-295.262
Ptpro	DOWN	-1.48203	-649.491
Garnl3	DOWN	-0.642128	-190.934
Tenm3	DOWN	-0.711122	-158.508
Chrm3	DOWN	-0.698399	-135.388
Macrod1	DOWN	-0.730695	-262.358
Col11a1	DOWN	-0.694722	-214.261
Srgap2	DOWN	-0.6396	-182.562

## Sheet: GCyoung→GCmat1   
Differential Expressed Genes Dataset1
GCyoung→GCmat1
	Expressed	log2(FC)	log(FDR)
Kcnip4	UP	0.630972	-488.593
Ahcyl2	UP	0.73289	-418.099
Rasal2	UP	0.622957	-367.583
Iqgap2	UP	0.858733	-530.949
Ano3	UP	0.875429	-431.805
Pip5k1b	UP	0.751384	-377.297
Slit1	UP	0.819924	-474.779
Zmat4	UP	0.810126	-458.474
Chst9	UP	1.05033	-477.474
Rapgef5	UP	0.713322	-383.887
Ntng1	UP	1.10991	-493.929
Tanc1	UP	0.698165	-347.829
Cpne4	UP	0.59542	-244.026
Inpp4b	UP	0.924865	-480.112
Adarb2	UP	1.08645	-530.407
Csmd3	UP	0.675633	-488.763
Diaph2	UP	0.993456	-595.648
Nrxn3	UP	0.712654	-101.132
Unc5c	UP	0.680686	-224.87
Glis3	UP	1.15599	-660.838
Zbtb16	UP	0.633366	-334.858
Pde7b	UP	0.667282	-259.729
Ldlrad4	UP	0.619495	-278.701
Trpm3	UP	1.49249	-615.162
Adcy2	UP	0.677449	-351.559
Snhg11	UP	0.605056	-131.31
Car10	UP	0.908758	-380.395
Frmpd4	UP	0.70238	-205.284
Asic2	UP	0.659146	-230.191
Rora	UP	0.769872	-343.362
Syne1	UP	0.730006	-481.976
Meg3	DOWN	-0.69526	-523.401
Plppr1	DOWN	-0.776918	-378.56
Slc8a1	DOWN	-0.82683	-313.172
Lin7a	DOWN	-0.722004	-320.306
Mcmbp	DOWN	-0.731221	-473.712
Pcdh15	DOWN	-1.12607	-535.121

## Sheet: GCmat1→GCmat2   
Differential Expressed Genes Dataset1
GCmat1→GCmat2
	Expressed	log2(FC)	log(FDR)
Epha6	UP	0.602207	-89.0066
Brinp1	UP	0.699374	-75.5661
Trpc6	UP	1.14334	-116.298
Dgkg	UP	0.709016	-66.5486
Pcsk2	UP	0.78899	-62.419
Spock3	UP	1.46521	-156.583
Zfp804a	UP	0.837396	-54.4176
Tmeff2	UP	0.928838	-86.8638
Tafa1	UP	0.633348	-35.807
Ncam2	UP	0.905583	-105.471
Sntb2	UP	0.750767	-54.2317
Ntng1	UP	0.768821	-32.318
Nwd2	UP	0.853941	-66.3644
Car12	UP	0.739522	-58.8979
Lrrc3b	UP	0.752327	-54.1682
Adcy8	UP	1.08772	-94.7554
Bdnf	UP	0.591065	-40.6896
Unc5c	UP	0.944957	-55.1489
Myo5b	UP	0.872602	-72.0704
Pde10a	UP	1.61168	-162.374
Necab3	UP	0.753108	-71.4639
Galnt14	UP	0.765079	-51.0273
Pam	UP	0.985233	-89.3439
Snhg11	UP	1.17093	-60.5804
Usp29	UP	0.999672	-80.002
Lin7a	UP	1.03844	-87.1253
Sv2c	UP	0.692799	-47.8049
Dgkb	UP	1.64451	-173.693
Cdh13	UP	1.14305	-85.9304
Lhfpl3	UP	0.788137	-40.6044
Nrxn3	UP	2.87404	-185.923
Fbxl7	UP	1.44478	-103.213
Unc5d	UP	1.14662	-60.344
Ptprk	UP	1.19246	-135.116
Kcnip3	UP	0.833833	-68.0209
Pappa	UP	0.631779	-40.1723
Plpp4	UP	0.91291	-78.6727
Cntnap2	UP	0.753422	-32.1183
Aff3	UP	0.738446	-59.6928
Sorcs3	UP	2.19029	-175.278
Lrrc4c	UP	0.680596	-43.6823
Edil3	UP	0.677233	-42.046
Zfp536	UP	0.97492	-88.7833
Sema3e	UP	0.729395	-51.9223
Frmd3	UP	0.664846	-45.7804
Elmo1	UP	0.768636	-58.7354
Grid2	UP	0.858771	-42.2829
Dleu2	UP	0.846817	-60.9912
Cdh10	UP	1.10481	-87.4424
Mcc	UP	0.924009	-77.279
Rgs6	UP	0.75806	-44.8739
Kcnh7	UP	1.52091	-132.542
Plppr1	UP	0.728142	-59.6369
Kcnn2	UP	0.744881	-51.5657
Mapk4	UP	0.735385	-53.6046
Meg3	UP	0.699102	-77.4331
Tenm4	UP	0.965311	-49.5207
Nell1	UP	0.63258	-34.7188
Bach2	UP	1.04296	-97.7638
Camk2a	DOWN	-0.678338	-93.1348
Cdh8	DOWN	-0.75873	-71.0392
2010300C02Rik	DOWN	-0.728139	-65.2797
Tafa2	DOWN	-0.925596	-88.7399
Adarb2	DOWN	-1.81172	-166.299
Kcnd2	DOWN	-1.19363	-191.615
Grin2a	DOWN	-0.594129	-95.3857
Shisa9	DOWN	-0.95151	-88.5361
Rgs7bp	DOWN	-0.684725	-55.2451
Ahcyl2	DOWN	-1.80306	-195.411
Cntn5	DOWN	-0.676374	-39.3697
Pip5k1b	DOWN	-1.47855	-158.149
Adamts17	DOWN	-0.878859	-83.2788
Hs6st3	DOWN	-0.622354	-23.953
D430041D05Rik	DOWN	-0.726154	-50.7387
Rasal2	DOWN	-0.856758	-96.8381
Csgalnact1	DOWN	-0.693679	-55.252
Gm20754	DOWN	-1.11952	-124.034
Nebl	DOWN	-0.847022	-102.422
Trpm3	DOWN	-2.23205	-126.38
Nav3	DOWN	-0.953135	-105.736
4930509J09Rik	DOWN	-1.02937	-96.7741
Wipf3	DOWN	-0.820592	-72.5623
Ust	DOWN	-1.05184	-105.737
Dpyd	DOWN	-1.19241	-105.737
Epha7	DOWN	-0.904929	-82.0148
Asic2	DOWN	-1.03417	-79.0585
Rapgef2	DOWN	-0.88314	-88.0159
Slc4a4	DOWN	-1.95234	-196.235
Rora	DOWN	-0.58585	-31.889
Iqgap2	DOWN	-0.730772	-59.0649
Rasgrf2	DOWN	-0.789625	-76.8478
Galnt13	DOWN	-0.638418	-38.6279
Vps13c	DOWN	-0.646585	-52.7916
Rtl4	DOWN	-1.10524	-88.5584
Chst9	DOWN	-1.20458	-93.2914
Lmo3	DOWN	-0.685409	-54.6197
Camk2b	DOWN	-0.617922	-50.7551
Rapgef5	DOWN	-0.93221	-98.7899
Sidt1	DOWN	-0.624411	-49.1346
Arl15	DOWN	-0.904492	-81.9825
Gm28376	DOWN	-1.18672	-126.38
Adk	DOWN	-0.897828	-84.6081
Ano3	DOWN	-0.790264	-55.0051
Fat3	DOWN	-1.12725	-101.764
Aff2	DOWN	-0.648585	-38.7564
Ccbe1	DOWN	-1.09446	-114.247
F730043M19Rik	DOWN	-0.677505	-65.8485
Jph1	DOWN	-1.06784	-113.092
Agap1	DOWN	-0.745917	-73.1327
Arhgap20	DOWN	-0.587797	-44.6042
Ralgapa2	DOWN	-0.881341	-80.4521
Slit1	DOWN	-0.863483	-76.3787
Cdk14	DOWN	-0.818125	-84.8122
Lgi1	DOWN	-0.663473	-50.1933
Slc9a9	DOWN	-0.632432	-49.0273
Cacna1e	DOWN	-0.661098	-77.5348
Il1rap	DOWN	-1.12551	-113.962
Sybu	DOWN	-0.612536	-49.3318
Gpr158	DOWN	-0.870151	-68.7333
Dgkh	DOWN	-1.48915	-184.029
Ripor2	DOWN	-0.639226	-60.916
Nckap1	DOWN	-0.642733	-47.9738
Zmat4	DOWN	-0.816729	-67.8436
Itpr1	DOWN	-1.19106	-130.82
Spon1	DOWN	-0.689578	-53.3405
Carmil1	DOWN	-0.893538	-87.6727
A830018L16Rik	DOWN	-0.743353	-54.4476
Ldlrad4	DOWN	-1.03509	-113.962
Diaph2	DOWN	-1.17449	-118.518
Me3	DOWN	-0.956157	-88.2753
Trpc5	DOWN	-1.04115	-90.7808
Stim2	DOWN	-0.683169	-63.527
Csmd3	DOWN	-1.20979	-135.526
Zbtb16	DOWN	-0.632189	-43.6452
Inpp4b	DOWN	-0.92613	-73.3723
Fam13a	DOWN	-0.611202	-46.9572
Epha5	DOWN	-1.33342	-95.286
Prkd1	DOWN	-1.01026	-98.2955
Pde7b	DOWN	-0.65921	-32.986
Cblb	DOWN	-1.0197	-113.092
Ror1	DOWN	-0.617658	-44.8002
