# Supplementary material for: Transcriptional dynamics orchestrating the development and integration of neurons born in the adult hippocampus
Source: Sci Adv. 2024 Jul 19;10(29):eadp6039. doi: 10.1126/sciadv.adp6039 (PMC11259177; doi:10.1126/sciadv.adp6039)
Supplement: Supplementary file 2 — Tables S1 to S5 [file sciadv.adp6039_tables_s1_to_s5.zip › Table S5. DATASET 2. Regulons with differential expression between states, corresponding to Figures 8A, S9A..xlsx]

## Sheet: Sheet1
Regulon analysis
TF	gene	highConfAnnot	nMotifs	bestMotif	NES	motifDb	coexModule	spearCor	CoexWeight
Anxa11	5330417C22Rik	TRUE	1	hdpi__ANXA11	3.04	500bp	w0.005Andtop50perTarget	0.303814	0.0115065
Anxa11	9530059O14Rik	TRUE	1	hdpi__ANXA11	3.04	500bp	w0.005Andtop50perTarget	0.507498	0.0320424
Anxa11	A830018L16Rik	TRUE	1	hdpi__ANXA11	3.04	500bp	w0.005Andtop50perTarget	0.368059	0.0125728
Anxa11	Ablim1	TRUE	1	hdpi__ANXA11	3.04	500bp	w0.005Andtop50perTarget	0.353458	0.0135618
Anxa11	Abr	TRUE	1	hdpi__ANXA11	3.04	500bp	w0.005Andtop50perTarget	0.404666	0.0252209
Anxa11	Adcy1	TRUE	1	hdpi__ANXA11	3.04	500bp	w0.005Andtop50perTarget	0.477762	0.0421494
Anxa11	Ahcyl2	TRUE	1	hdpi__ANXA11	3.04	500bp	w0.005Andtop50perTarget	0.410748	0.0320927
Anxa11	Amph	TRUE	1	hdpi__ANXA11	3.04	500bp	w0.005Andtop50perTarget	0.303359	0.00894858
Anxa11	Ano3	TRUE	1	hdpi__ANXA11	3.04	500bp	w0.005Andtop50perTarget	0.511998	0.0401215
Anxa11	Ar	TRUE	1	hdpi__ANXA11	3.04	500bp	w0.005Andtop50perTarget	0.250508	0.0112452
Anxa11	Arhgap10	TRUE	1	hdpi__ANXA11	3.04	500bp	w0.005Andtop50perTarget	0.279885	0.012432
Anxa11	Arhgap15	TRUE	1	hdpi__ANXA11	3.04	500bp	w0.005Andtop50perTarget	0.209387	0.00748466
Anxa11	Arhgef3	TRUE	1	hdpi__ANXA11	3.04	500bp	w0.005Andtop50perTarget	0.435857	0.0270039
Anxa11	Arid5b	TRUE	1	hdpi__ANXA11	3.04	500bp	w0.005Andtop50perTarget	0.277052	0.011851
Anxa11	Arsb	TRUE	1	hdpi__ANXA11	3.04	500bp	w0.005Andtop50perTarget	0.331912	0.0132133
Anxa11	Arsj	TRUE	1	hdpi__ANXA11	3.04	500bp	w0.005Andtop50perTarget	0.44329	0.0360884
Anxa11	Bcl11b	TRUE	1	hdpi__ANXA11	3.04	500bp	w0.005Andtop50perTarget	0.321869	0.00931638
Anxa11	Bcl6	TRUE	1	hdpi__ANXA11	3.04	500bp	w0.005Andtop50perTarget	0.211053	0.0100618
Anxa11	Bdnf	TRUE	1	hdpi__ANXA11	3.04	500bp	w0.005Andtop50perTarget	0.252842	0.00742385
Anxa11	Bhlhe40	TRUE	1	hdpi__ANXA11	3.04	500bp	w0.005Andtop50perTarget	0.147092	0.00581233
Anxa11	Btbd3	TRUE	1	hdpi__ANXA11	3.04	500bp	w0.005Andtop50perTarget	0.295989	0.00987552
Anxa11	C1ql3	TRUE	1	hdpi__ANXA11	3.04	500bp	w0.005Andtop50perTarget	0.40633	0.0206101
Anxa11	Cacna1e	TRUE	1	hdpi__ANXA11	3.04	500bp	w0.005Andtop50perTarget	0.365315	0.00924202
Anxa11	Cacna2d3	TRUE	1	hdpi__ANXA11	3.04	500bp	w0.005Andtop50perTarget	0.251638	0.00515556
Anxa11	Calb1	TRUE	1	hdpi__ANXA11	3.04	500bp	w0.005Andtop50perTarget	0.414502	0.0208043
Anxa11	Caln1	TRUE	1	hdpi__ANXA11	3.04	500bp	w0.005Andtop50perTarget	0.280667	0.00340209
Anxa11	Camk2a	TRUE	1	hdpi__ANXA11	3.04	500bp	w0.005Andtop50perTarget	0.421252	0.0278523
Anxa11	Camkv	TRUE	1	hdpi__ANXA11	3.04	500bp	w0.005Andtop50perTarget	0.340216	0.0159785
Anxa11	Car10	TRUE	1	hdpi__ANXA11	3.04	500bp	w0.005Andtop50perTarget	0.312646	0.019929
Anxa11	Car12	TRUE	1	hdpi__ANXA11	3.04	500bp	w0.005Andtop50perTarget	0.252438	0.00498684
Anxa11	Ccbe1	TRUE	1	hdpi__ANXA11	3.04	500bp	w0.005Andtop50perTarget	0.3557	0.0105421
Anxa11	Ccdc85a	TRUE	1	hdpi__ANXA11	3.04	500bp	w0.005Andtop50perTarget	0.358876	0.0109299
Anxa11	Cck	TRUE	1	hdpi__ANXA11	3.04	500bp	w0.005Andtop50perTarget	0.166166	0.00758015
Anxa11	Ccnjl	TRUE	1	hdpi__ANXA11	3.04	500bp	w0.005Andtop50perTarget	0.231603	0.00933098
Anxa11	Cdh11	TRUE	1	hdpi__ANXA11	3.04	500bp	w0.005Andtop50perTarget	0.351728	0.0106499
Anxa11	Cdh12	TRUE	1	hdpi__ANXA11	3.04	500bp	w0.005Andtop50perTarget	0.324108	0.0104496
Anxa11	Cdh13	TRUE	1	hdpi__ANXA11	3.04	500bp	w0.005Andtop50perTarget	0.265745	0.00660999
Anxa11	Cebpb	TRUE	1	hdpi__ANXA11	3.04	500bp	w0.005Andtop50perTarget	0.161902	0.00749877
Anxa11	Cebpd	TRUE	1	hdpi__ANXA11	3.04	500bp	w0.005Andtop50perTarget	0.191719	0.0101698
Anxa11	Cenpp	TRUE	1	hdpi__ANXA11	3.04	500bp	w0.005Andtop50perTarget	0.211664	0.00720791
Anxa11	Chsy3	TRUE	1	hdpi__ANXA11	3.04	500bp	w0.005Andtop50perTarget	0.373425	0.0153191
Anxa11	Cntn1	TRUE	1	hdpi__ANXA11	3.04	500bp	w0.005Andtop50perTarget	0.375972	0.0115819
Anxa11	Cntnap5c	TRUE	1	hdpi__ANXA11	3.04	500bp	w0.005Andtop50perTarget	0.106643	0.00514385
Anxa11	Col25a1	TRUE	1	hdpi__ANXA11	3.04	500bp	w0.005Andtop50perTarget	0.321265	0.00995113
Anxa11	Cpeb1	TRUE	1	hdpi__ANXA11	3.04	500bp	w0.005Andtop50perTarget	0.329339	0.0152142
Anxa11	Cpeb2	TRUE	1	hdpi__ANXA11	3.04	500bp	w0.005Andtop50perTarget	0.166816	0.00391756
Anxa11	Cpne4	TRUE	1	hdpi__ANXA11	3.04	500bp	w0.005Andtop50perTarget	0.494374	0.0299984
Anxa11	Crtac1	TRUE	1	hdpi__ANXA11	3.04	500bp	w0.005Andtop50perTarget	0.240429	0.00553511
Anxa11	Csrnp3	TRUE	1	hdpi__ANXA11	3.04	500bp	w0.005Andtop50perTarget	0.288097	0.00445734
Anxa11	Dgkh	TRUE	1	hdpi__ANXA11	3.04	500bp	w0.005Andtop50perTarget	0.418118	0.0300731
Anxa11	Dnajc6	TRUE	1	hdpi__ANXA11	3.04	500bp	w0.005Andtop50perTarget	0.255321	0.00476487
Anxa11	Dock9	TRUE	1	hdpi__ANXA11	3.04	500bp	w0.005Andtop50perTarget	0.289594	0.0072086
Anxa11	Dpp10	TRUE	1	hdpi__ANXA11	3.04	500bp	w0.005Andtop50perTarget	0.0459141	0.00432877
Anxa11	Dpp6	TRUE	1	hdpi__ANXA11	3.04	500bp	w0.005Andtop50perTarget	0.347562	0.00586748
Anxa11	Dscam	TRUE	1	hdpi__ANXA11	3.04	500bp	w0.005Andtop50perTarget	0.336578	0.00579515
Anxa11	Dsp	TRUE	1	hdpi__ANXA11	3.04	500bp	w0.005Andtop50perTarget	0.410748	0.0332307
Anxa11	Dtna	TRUE	1	hdpi__ANXA11	3.04	500bp	w0.005Andtop50perTarget	0.243215	0.00381597
Anxa11	Eepd1	TRUE	1	hdpi__ANXA11	3.04	500bp	w0.005Andtop50perTarget	0.174463	0.00685781
Anxa11	Elk3	TRUE	1	hdpi__ANXA11	3.04	500bp	w0.005Andtop50perTarget	0.167424	0.0062972
Anxa11	Emp2	TRUE	1	hdpi__ANXA11	3.04	500bp	w0.005Andtop50perTarget	0.122498	0.00328938
Anxa11	Epha10	TRUE	1	hdpi__ANXA11	3.04	500bp	w0.005Andtop50perTarget	0.321328	0.0227161
Anxa11	Epha5	TRUE	1	hdpi__ANXA11	3.04	500bp	w0.005Andtop50perTarget	0.402576	0.023597
Anxa11	Epha6	TRUE	1	hdpi__ANXA11	3.04	500bp	w0.005Andtop50perTarget	0.352047	0.00769307
Anxa11	Erf	TRUE	1	hdpi__ANXA11	3.04	500bp	w0.005Andtop50perTarget	0.147716	0.00385869
Anxa11	Fam135b	TRUE	1	hdpi__ANXA11	3.04	500bp	w0.005Andtop50perTarget	0.349763	0.0108757
Anxa11	Fam13a	TRUE	1	hdpi__ANXA11	3.04	500bp	w0.005Andtop50perTarget	0.317805	0.0125434
Anxa11	Fam163b	TRUE	1	hdpi__ANXA11	3.04	500bp	w0.005Andtop50perTarget	0.362818	0.0183902
Anxa11	Fbn1	TRUE	1	hdpi__ANXA11	3.04	500bp	w0.005Andtop50perTarget	0.222365	0.0105165
Anxa11	Fgf14	TRUE	1	hdpi__ANXA11	3.04	500bp	w0.005Andtop50perTarget	0.339197	0.00527952
Anxa11	Flrt2	TRUE	1	hdpi__ANXA11	3.04	500bp	w0.005Andtop50perTarget	0.174222	0.00770487
Anxa11	Fndc3b	TRUE	1	hdpi__ANXA11	3.04	500bp	w0.005Andtop50perTarget	0.237873	0.00472038
Anxa11	Fnip2	TRUE	1	hdpi__ANXA11	3.04	500bp	w0.005Andtop50perTarget	0.323511	0.0242717
Anxa11	Foxj2	TRUE	1	hdpi__ANXA11	3.04	500bp	w0.005Andtop50perTarget	0.136786	0.00344155
Anxa11	Foxo1	TRUE	1	hdpi__ANXA11	3.04	500bp	w0.005Andtop50perTarget	0.293312	0.0120038
Anxa11	Fras1	TRUE	1	hdpi__ANXA11	3.04	500bp	w0.005Andtop50perTarget	0.184345	0.00484348
Anxa11	Frmd6	TRUE	1	hdpi__ANXA11	3.04	500bp	w0.005Andtop50perTarget	0.167205	0.00595201
Anxa11	Fstl4	TRUE	1	hdpi__ANXA11	3.04	500bp	w0.005Andtop50perTarget	0.375249	0.0173161
Anxa11	Fth1	TRUE	1	hdpi__ANXA11	3.04	500bp	w0.005Andtop50perTarget	0.138796	0.00479965
Anxa11	Gabbr2	TRUE	1	hdpi__ANXA11	3.04	500bp	w0.005Andtop50perTarget	0.345456	0.00878233
Anxa11	Gabra1	TRUE	1	hdpi__ANXA11	3.04	500bp	w0.005Andtop50perTarget	0.32916	0.0163368
Anxa11	Gabra4	TRUE	1	hdpi__ANXA11	3.04	500bp	w0.005Andtop50perTarget	0.386452	0.0252344
Anxa11	Gabrb2	TRUE	1	hdpi__ANXA11	3.04	500bp	w0.005Andtop50perTarget	0.389592	0.0152015
Anxa11	Gabrg2	TRUE	1	hdpi__ANXA11	3.04	500bp	w0.005Andtop50perTarget	0.312888	0.00937347
Anxa11	Galnt3	TRUE	1	hdpi__ANXA11	3.04	500bp	w0.005Andtop50perTarget	0.210115	0.00762005
Anxa11	Gda	TRUE	1	hdpi__ANXA11	3.04	500bp	w0.005Andtop50perTarget	0.462958	0.0265792
Anxa11	Gpc3	TRUE	1	hdpi__ANXA11	3.04	500bp	w0.005Andtop50perTarget	0.24051	0.012916
Anxa11	Gpc4	TRUE	1	hdpi__ANXA11	3.04	500bp	w0.005Andtop50perTarget	0.439382	0.0296303
Anxa11	Gpr158	TRUE	1	hdpi__ANXA11	3.04	500bp	w0.005Andtop50perTarget	0.474482	0.0302594
Anxa11	Grb10	TRUE	1	hdpi__ANXA11	3.04	500bp	w0.005Andtop50perTarget	0.17801	0.00903029
Anxa11	Gria3	TRUE	1	hdpi__ANXA11	3.04	500bp	w0.005Andtop50perTarget	0.434751	0.0253506
Anxa11	Grik3	TRUE	1	hdpi__ANXA11	3.04	500bp	w0.005Andtop50perTarget	0.23474	0.0102886
Anxa11	Grin3a	TRUE	1	hdpi__ANXA11	3.04	500bp	w0.005Andtop50perTarget	0.120758	0.00571149
Anxa11	Grm5	TRUE	1	hdpi__ANXA11	3.04	500bp	w0.005Andtop50perTarget	0.329805	0.00484761
Anxa11	Grm7	TRUE	1	hdpi__ANXA11	3.04	500bp	w0.005Andtop50perTarget	0.343944	0.00818152
Anxa11	Hivep2	TRUE	1	hdpi__ANXA11	3.04	500bp	w0.005Andtop50perTarget	0.357464	0.0150109
Anxa11	Hmbox1	TRUE	1	hdpi__ANXA11	3.04	500bp	w0.005Andtop50perTarget	0.209119	0.0054808
Anxa11	Hmgn3	TRUE	1	hdpi__ANXA11	3.04	500bp	w0.005Andtop50perTarget	0.202772	0.00661255
Anxa11	Icam5	TRUE	1	hdpi__ANXA11	3.04	500bp	w0.005Andtop50perTarget	0.433952	0.0258854
Anxa11	Igfbp5	TRUE	1	hdpi__ANXA11	3.04	500bp	w0.005Andtop50perTarget	0.159914	0.00414287
Anxa11	Il1rapl2	TRUE	1	hdpi__ANXA11	3.04	500bp	w0.005Andtop50perTarget	0.270897	0.010732
Anxa11	Iqsec3	TRUE	1	hdpi__ANXA11	3.04	500bp	w0.005Andtop50perTarget	0.201056	0.00572644
Anxa11	Irf1	TRUE	1	hdpi__ANXA11	3.04	500bp	w0.005Andtop50perTarget	0.134682	0.00380203
Anxa11	Itga8	TRUE	1	hdpi__ANXA11	3.04	500bp	w0.005Andtop50perTarget	0.45212	0.0283166
Anxa11	Itpr1	TRUE	1	hdpi__ANXA11	3.04	500bp	w0.005Andtop50perTarget	0.230502	0.00477726
Anxa11	Jazf1	TRUE	1	hdpi__ANXA11	3.04	500bp	w0.005Andtop50perTarget	0.272468	0.00692407
Anxa11	Jdp2	TRUE	1	hdpi__ANXA11	3.04	500bp	w0.005Andtop50perTarget	0.315528	0.0216954
Anxa11	Jun	TRUE	1	hdpi__ANXA11	3.04	500bp	w0.005Andtop50perTarget	0.164795	0.00490144
Anxa11	Junb	TRUE	1	hdpi__ANXA11	3.04	500bp	w0.005Andtop50perTarget	0.0971711	0.00537889
Anxa11	Kcnb1	TRUE	1	hdpi__ANXA11	3.04	500bp	w0.005Andtop50perTarget	0.270082	0.0103119
Anxa11	Kcnd2	TRUE	1	hdpi__ANXA11	3.04	500bp	w0.005Andtop50perTarget	0.395684	0.0139901
Anxa11	Kcnd3	TRUE	1	hdpi__ANXA11	3.04	500bp	w0.005Andtop50perTarget	0.332849	0.0167694
Anxa11	Kcnip2	TRUE	1	hdpi__ANXA11	3.04	500bp	w0.005Andtop50perTarget	0.389461	0.0183862
Anxa11	Kcnip3	TRUE	1	hdpi__ANXA11	3.04	500bp	w0.005Andtop50perTarget	0.225002	0.0110326
Anxa11	Kcnj3	TRUE	1	hdpi__ANXA11	3.04	500bp	w0.005Andtop50perTarget	0.380307	0.0160746
Anxa11	Kcnk10	TRUE	1	hdpi__ANXA11	3.04	500bp	w0.005Andtop50perTarget	0.249407	0.00706488
Anxa11	Kcnmb4	TRUE	1	hdpi__ANXA11	3.04	500bp	w0.005Andtop50perTarget	0.214228	0.00550086
Anxa11	Kcnn3	TRUE	1	hdpi__ANXA11	3.04	500bp	w0.005Andtop50perTarget	0.226161	0.005715
Anxa11	Kcnt2	TRUE	1	hdpi__ANXA11	3.04	500bp	w0.005Andtop50perTarget	0.304905	0.00561565
Anxa11	Kctd16	TRUE	1	hdpi__ANXA11	3.04	500bp	w0.005Andtop50perTarget	0.443525	0.0300155
Anxa11	Kirrel3	TRUE	1	hdpi__ANXA11	3.04	500bp	w0.005Andtop50perTarget	0.422271	0.02666
Anxa11	Klf9	TRUE	1	hdpi__ANXA11	3.04	500bp	w0.005Andtop50perTarget	0.289706	0.0115938
Anxa11	Ksr1	TRUE	1	hdpi__ANXA11	3.04	500bp	w0.005Andtop50perTarget	0.369189	0.0225159
Anxa11	Ksr2	TRUE	1	hdpi__ANXA11	3.04	500bp	w0.005Andtop50perTarget	0.292946	0.0047163
Anxa11	Lamc1	TRUE	1	hdpi__ANXA11	3.04	500bp	w0.005Andtop50perTarget	0.211628	0.00509278
Anxa11	Lingo2	TRUE	1	hdpi__ANXA11	3.04	500bp	w0.005Andtop50perTarget	0.402014	0.0195349
Anxa11	Lmo4	TRUE	1	hdpi__ANXA11	3.04	500bp	w0.005Andtop50perTarget	0.155393	0.00448294
Anxa11	Lmo7	TRUE	1	hdpi__ANXA11	3.04	500bp	w0.005Andtop50perTarget	0.452665	0.0227152
Anxa11	Lonrf3	TRUE	1	hdpi__ANXA11	3.04	500bp	w0.005Andtop50perTarget	0.220821	0.0102135
Anxa11	Lrfn5	TRUE	1	hdpi__ANXA11	3.04	500bp	w0.005Andtop50perTarget	0.400199	0.0159977
Anxa11	Lrrc3b	TRUE	1	hdpi__ANXA11	3.04	500bp	w0.005Andtop50perTarget	0.293388	0.0137524
Anxa11	Lyst	TRUE	1	hdpi__ANXA11	3.04	500bp	w0.005Andtop50perTarget	0.404381	0.0239439
Anxa11	Mamld1	TRUE	1	hdpi__ANXA11	3.04	500bp	w0.005Andtop50perTarget	0.457102	0.0400207
Anxa11	Man2a1	TRUE	1	hdpi__ANXA11	3.04	500bp	w0.005Andtop50perTarget	0.122534	0.00462519
Anxa11	Map3k5	TRUE	1	hdpi__ANXA11	3.04	500bp	w0.005Andtop50perTarget	0.349562	0.0169531
Anxa11	Mbp	TRUE	1	hdpi__ANXA11	3.04	500bp	w0.005Andtop50perTarget	0.169919	0.00369553
Anxa11	Mef2d	TRUE	1	hdpi__ANXA11	3.04	500bp	w0.005Andtop50perTarget	0.228185	0.00759262
Anxa11	Mitf	TRUE	1	hdpi__ANXA11	3.04	500bp	w0.005Andtop50perTarget	0.196432	0.0078042
Anxa11	Mkx	TRUE	1	hdpi__ANXA11	3.04	500bp	w0.005Andtop50perTarget	0.474205	0.0369282
Anxa11	Mpped2	TRUE	1	hdpi__ANXA11	3.04	500bp	w0.005Andtop50perTarget	0.285281	0.0107059
Anxa11	Myo1d	TRUE	1	hdpi__ANXA11	3.04	500bp	w0.005Andtop50perTarget	0.163534	0.00516705
Anxa11	Myrip	TRUE	1	hdpi__ANXA11	3.04	500bp	w0.005Andtop50perTarget	0.313707	0.0109504
Anxa11	Ncald	TRUE	1	hdpi__ANXA11	3.04	500bp	w0.005Andtop50perTarget	0.356604	0.0160955
Anxa11	Ndst3	TRUE	1	hdpi__ANXA11	3.04	500bp	w0.005Andtop50perTarget	0.242655	0.0149639
Anxa11	Nebl	TRUE	1	hdpi__ANXA11	3.04	500bp	w0.005Andtop50perTarget	0.466897	0.0324558
Anxa11	Neto1	TRUE	1	hdpi__ANXA11	3.04	500bp	w0.005Andtop50perTarget	0.502241	0.0325545
Anxa11	Nhsl2	TRUE	1	hdpi__ANXA11	3.04	500bp	w0.005Andtop50perTarget	0.491284	0.0399648
Anxa11	Nkain2	TRUE	1	hdpi__ANXA11	3.04	500bp	w0.005Andtop50perTarget	0.403906	0.0177678
Anxa11	Nos1ap	TRUE	1	hdpi__ANXA11	3.04	500bp	w0.005Andtop50perTarget	0.308126	0.0162376
Anxa11	Npnt	TRUE	1	hdpi__ANXA11	3.04	500bp	w0.005Andtop50perTarget	0.355921	0.016436
Anxa11	Nrg2	TRUE	1	hdpi__ANXA11	3.04	500bp	w0.005Andtop50perTarget	0.330235	0.00979098
Anxa11	Nrip1	TRUE	1	hdpi__ANXA11	3.04	500bp	w0.005Andtop50perTarget	0.162797	0.00392322
Anxa11	Nrn1	TRUE	1	hdpi__ANXA11	3.04	500bp	w0.005Andtop50perTarget	0.281623	0.0166319
Anxa11	Nrxn3	TRUE	1	hdpi__ANXA11	3.04	500bp	w0.005Andtop50perTarget	0.180946	0.00591156
Anxa11	Ntf3	TRUE	1	hdpi__ANXA11	3.04	500bp	w0.005Andtop50perTarget	0.287038	0.00930424
Anxa11	Olfm3	TRUE	1	hdpi__ANXA11	3.04	500bp	w0.005Andtop50perTarget	0.187549	0.00350638
Anxa11	Oprm1	TRUE	1	hdpi__ANXA11	3.04	500bp	w0.005Andtop50perTarget	0.394844	0.0234626
Anxa11	Orai2	TRUE	1	hdpi__ANXA11	3.04	500bp	w0.005Andtop50perTarget	0.352252	0.0202099
Anxa11	Osbpl10	TRUE	1	hdpi__ANXA11	3.04	500bp	w0.005Andtop50perTarget	0.234057	0.0106652
Anxa11	Oxr1	TRUE	1	hdpi__ANXA11	3.04	500bp	w0.005Andtop50perTarget	0.374936	0.0256488
Anxa11	Pacsin1	TRUE	1	hdpi__ANXA11	3.04	500bp	w0.005Andtop50perTarget	0.365063	0.0223213
Anxa11	Pcdh11x	TRUE	1	hdpi__ANXA11	3.04	500bp	w0.005Andtop50perTarget	0.153586	0.00713064
Anxa11	Pcdh17	TRUE	1	hdpi__ANXA11	3.04	500bp	w0.005Andtop50perTarget	0.351513	0.0238732
Anxa11	Pcsk2	TRUE	1	hdpi__ANXA11	3.04	500bp	w0.005Andtop50perTarget	0.453861	0.0241526
Anxa11	Pcsk5	TRUE	1	hdpi__ANXA11	3.04	500bp	w0.005Andtop50perTarget	0.356818	0.0189666
Anxa11	Pde4a	TRUE	1	hdpi__ANXA11	3.04	500bp	w0.005Andtop50perTarget	0.331763	0.017186
Anxa11	Pex5l	TRUE	1	hdpi__ANXA11	3.04	500bp	w0.005Andtop50perTarget	0.376038	0.0200482
Anxa11	Pgbd5	TRUE	1	hdpi__ANXA11	3.04	500bp	w0.005Andtop50perTarget	0.361192	0.0220136
Anxa11	Phyhipl	TRUE	1	hdpi__ANXA11	3.04	500bp	w0.005Andtop50perTarget	0.177609	0.00380521
Anxa11	Pip5k1b	TRUE	1	hdpi__ANXA11	3.04	500bp	w0.005Andtop50perTarget	0.511644	0.0400013
Anxa11	Pknox2	TRUE	1	hdpi__ANXA11	3.04	500bp	w0.005Andtop50perTarget	0.204089	0.00913604
Anxa11	Plag1	TRUE	1	hdpi__ANXA11	3.04	500bp	w0.005Andtop50perTarget	0.130468	0.00474242
Anxa11	Plekhh2	TRUE	1	hdpi__ANXA11	3.04	500bp	w0.005Andtop50perTarget	0.373479	0.0260659
Anxa11	Pls3	TRUE	1	hdpi__ANXA11	3.04	500bp	w0.005Andtop50perTarget	0.299447	0.015042
Anxa11	Ppfia2	TRUE	1	hdpi__ANXA11	3.04	500bp	w0.005Andtop50perTarget	0.367103	0.00710587
Anxa11	Ppfibp1	TRUE	1	hdpi__ANXA11	3.04	500bp	w0.005Andtop50perTarget	0.202423	0.00504313
Anxa11	Ppip5k1	TRUE	1	hdpi__ANXA11	3.04	500bp	w0.005Andtop50perTarget	0.263106	0.0102819
Anxa11	Ppp1r16b	TRUE	1	hdpi__ANXA11	3.04	500bp	w0.005Andtop50perTarget	0.248914	0.0053604
Anxa11	Prickle2	TRUE	1	hdpi__ANXA11	3.04	500bp	w0.005Andtop50perTarget	0.372213	0.01609
Anxa11	Prkag2	TRUE	1	hdpi__ANXA11	3.04	500bp	w0.005Andtop50perTarget	0.40257	0.0275801
Anxa11	Prmt8	TRUE	1	hdpi__ANXA11	3.04	500bp	w0.005Andtop50perTarget	0.288567	0.00860198
Anxa11	Prr16	TRUE	1	hdpi__ANXA11	3.04	500bp	w0.005Andtop50perTarget	0.247607	0.00629103
Anxa11	Prtg	TRUE	1	hdpi__ANXA11	3.04	500bp	w0.005Andtop50perTarget	0.380911	0.0256902
Anxa11	Prune2	TRUE	1	hdpi__ANXA11	3.04	500bp	w0.005Andtop50perTarget	0.230098	0.00882019
Anxa11	Ptk2b	TRUE	1	hdpi__ANXA11	3.04	500bp	w0.005Andtop50perTarget	0.496141	0.0355685
Anxa11	Ptpn3	TRUE	1	hdpi__ANXA11	3.04	500bp	w0.005Andtop50perTarget	0.412845	0.024592
Anxa11	Ptprj	TRUE	1	hdpi__ANXA11	3.04	500bp	w0.005Andtop50perTarget	0.371283	0.0142906
Anxa11	Ptprn	TRUE	1	hdpi__ANXA11	3.04	500bp	w0.005Andtop50perTarget	0.326823	0.0139382
Anxa11	Ptprr	TRUE	1	hdpi__ANXA11	3.04	500bp	w0.005Andtop50perTarget	0.279523	0.00654756
Anxa11	Rab27b	TRUE	1	hdpi__ANXA11	3.04	500bp	w0.005Andtop50perTarget	0.315764	0.0193005
Anxa11	Rap1gap2	TRUE	1	hdpi__ANXA11	3.04	500bp	w0.005Andtop50perTarget	0.354211	0.0139096
Anxa11	Rapgef4	TRUE	1	hdpi__ANXA11	3.04	500bp	w0.005Andtop50perTarget	0.292327	0.00572527
Anxa11	Rasgrf1	TRUE	1	hdpi__ANXA11	3.04	500bp	w0.005Andtop50perTarget	0.521555	0.0389729
Anxa11	Rgl1	TRUE	1	hdpi__ANXA11	3.04	500bp	w0.005Andtop50perTarget	0.348919	0.0205028
Anxa11	Rgs7	TRUE	1	hdpi__ANXA11	3.04	500bp	w0.005Andtop50perTarget	0.379499	0.0167218
Anxa11	Rgs7bp	TRUE	1	hdpi__ANXA11	3.04	500bp	w0.005Andtop50perTarget	0.417025	0.0269434
Anxa11	Rilpl1	TRUE	1	hdpi__ANXA11	3.04	500bp	w0.005Andtop50perTarget	0.358999	0.025325
Anxa11	Ripk2	TRUE	1	hdpi__ANXA11	3.04	500bp	w0.005Andtop50perTarget	0.241681	0.00943624
Anxa11	Rnf112	TRUE	1	hdpi__ANXA11	3.04	500bp	w0.005Andtop50perTarget	0.37673	0.0200943
Anxa11	Robo2	TRUE	1	hdpi__ANXA11	3.04	500bp	w0.005Andtop50perTarget	0.401636	0.0154231
Anxa11	Ror1	TRUE	1	hdpi__ANXA11	3.04	500bp	w0.005Andtop50perTarget	0.333734	0.0182413
Anxa11	Rora	TRUE	1	hdpi__ANXA11	3.04	500bp	w0.005Andtop50perTarget	0.246664	0.00816577
Anxa11	Rreb1	TRUE	1	hdpi__ANXA11	3.04	500bp	w0.005Andtop50perTarget	0.276081	0.0132959
Anxa11	Runx2	TRUE	1	hdpi__ANXA11	3.04	500bp	w0.005Andtop50perTarget	0.37343	0.0230985
Anxa11	Ryr1	TRUE	1	hdpi__ANXA11	3.04	500bp	w0.005Andtop50perTarget	0.222097	0.0111126
Anxa11	Ryr2	TRUE	1	hdpi__ANXA11	3.04	500bp	w0.005Andtop50perTarget	0.417281	0.0213074
Anxa11	Samd12	TRUE	1	hdpi__ANXA11	3.04	500bp	w0.005Andtop50perTarget	0.277599	0.010604
Anxa11	Scn3b	TRUE	1	hdpi__ANXA11	3.04	500bp	w0.005Andtop50perTarget	0.350224	0.0177969
Anxa11	Sdk2	TRUE	1	hdpi__ANXA11	3.04	500bp	w0.005Andtop50perTarget	0.182013	0.00653413
Anxa11	Sgk1	TRUE	1	hdpi__ANXA11	3.04	500bp	w0.005Andtop50perTarget	0.184273	0.00529674
Anxa11	Sh3pxd2a	TRUE	1	hdpi__ANXA11	3.04	500bp	w0.005Andtop50perTarget	0.24801	0.0110881
Anxa11	Sidt1	TRUE	1	hdpi__ANXA11	3.04	500bp	w0.005Andtop50perTarget	0.361718	0.0189918
Anxa11	Sirpa	TRUE	1	hdpi__ANXA11	3.04	500bp	w0.005Andtop50perTarget	0.164123	0.00366331
Anxa11	Slc16a10	TRUE	1	hdpi__ANXA11	3.04	500bp	w0.005Andtop50perTarget	0.30338	0.0190963
Anxa11	Slc16a2	TRUE	1	hdpi__ANXA11	3.04	500bp	w0.005Andtop50perTarget	0.232523	0.00700288
Anxa11	Slc1a1	TRUE	1	hdpi__ANXA11	3.04	500bp	w0.005Andtop50perTarget	0.324256	0.0142599
Anxa11	Slc2a13	TRUE	1	hdpi__ANXA11	3.04	500bp	w0.005Andtop50perTarget	0.370735	0.0189799
Anxa11	Slc7a14	TRUE	1	hdpi__ANXA11	3.04	500bp	w0.005Andtop50perTarget	0.323776	0.00812114
Anxa11	Slc9a9	TRUE	1	hdpi__ANXA11	3.04	500bp	w0.005Andtop50perTarget	0.287275	0.011723
Anxa11	Slco3a1	TRUE	1	hdpi__ANXA11	3.04	500bp	w0.005Andtop50perTarget	0.310867	0.00827759
Anxa11	Smad3	TRUE	1	hdpi__ANXA11	3.04	500bp	w0.005Andtop50perTarget	0.375342	0.0271351
Anxa11	Snca	TRUE	1	hdpi__ANXA11	3.04	500bp	w0.005Andtop50perTarget	0.273359	0.003845
Anxa11	Sntb2	TRUE	1	hdpi__ANXA11	3.04	500bp	w0.005Andtop50perTarget	0.400092	0.0273991
Anxa11	Sorcs3	TRUE	1	hdpi__ANXA11	3.04	500bp	w0.005Andtop50perTarget	0.0995453	0.0043931
Anxa11	Spock3	TRUE	1	hdpi__ANXA11	3.04	500bp	w0.005Andtop50perTarget	0.4178	0.0182837
Anxa11	Spon1	TRUE	1	hdpi__ANXA11	3.04	500bp	w0.005Andtop50perTarget	0.268639	0.0046765
Anxa11	Srf	TRUE	1	hdpi__ANXA11	3.04	500bp	w0.005Andtop50perTarget	0.104259	0.00487654
Anxa11	St18	TRUE	1	hdpi__ANXA11	3.04	500bp	w0.005Andtop50perTarget	0.449091	0.0254437
Anxa11	St3gal5	TRUE	1	hdpi__ANXA11	3.04	500bp	w0.005Andtop50perTarget	0.234931	0.00919887
Anxa11	St6galnac5	TRUE	1	hdpi__ANXA11	3.04	500bp	w0.005Andtop50perTarget	0.372488	0.0142577
Anxa11	Susd4	TRUE	1	hdpi__ANXA11	3.04	500bp	w0.005Andtop50perTarget	0.41177	0.0283753
Anxa11	Sv2c	TRUE	1	hdpi__ANXA11	3.04	500bp	w0.005Andtop50perTarget	0.287562	0.0123619
Anxa11	Syn1	TRUE	1	hdpi__ANXA11	3.04	500bp	w0.005Andtop50perTarget	0.260991	0.00695121
Anxa11	Syt1	TRUE	1	hdpi__ANXA11	3.04	500bp	w0.005Andtop50perTarget	0.359498	0.00752947
Anxa11	Syt17	TRUE	1	hdpi__ANXA11	3.04	500bp	w0.005Andtop50perTarget	0.416107	0.01707
Anxa11	Tanc1	TRUE	1	hdpi__ANXA11	3.04	500bp	w0.005Andtop50perTarget	0.525024	0.0447215
Anxa11	Tef	TRUE	1	hdpi__ANXA11	3.04	500bp	w0.005Andtop50perTarget	0.236932	0.00637824
Anxa11	Tgfbr3	TRUE	1	hdpi__ANXA11	3.04	500bp	w0.005Andtop50perTarget	0.361314	0.0241059
Anxa11	Thsd7b	TRUE	1	hdpi__ANXA11	3.04	500bp	w0.005Andtop50perTarget	0.252577	0.00469071
Anxa11	Tiam1	TRUE	1	hdpi__ANXA11	3.04	500bp	w0.005Andtop50perTarget	0.381359	0.0227345
Anxa11	Tle1	TRUE	1	hdpi__ANXA11	3.04	500bp	w0.005Andtop50perTarget	0.345589	0.0210683
Anxa11	Tmcc3	TRUE	1	hdpi__ANXA11	3.04	500bp	w0.005Andtop50perTarget	0.277784	0.00754452
Anxa11	Trpc4	TRUE	1	hdpi__ANXA11	3.04	500bp	w0.005Andtop50perTarget	0.259361	0.00800057
Anxa11	Trpc5	TRUE	1	hdpi__ANXA11	3.04	500bp	w0.005Andtop50perTarget	0.238736	0.00462821
Anxa11	Trpc6	TRUE	1	hdpi__ANXA11	3.04	500bp	w0.005Andtop50perTarget	0.534638	0.0441401
Anxa11	Trpm3	TRUE	1	hdpi__ANXA11	3.04	500bp	w0.005Andtop50perTarget	0.487045	0.0408371
Anxa11	Tshz3	TRUE	1	hdpi__ANXA11	3.04	500bp	w0.005Andtop50perTarget	0.107153	0.0033188
Anxa11	Ttc26	TRUE	1	hdpi__ANXA11	3.04	500bp	w0.005Andtop50perTarget	0.198918	0.00747316
Anxa11	Ubash3b	TRUE	1	hdpi__ANXA11	3.04	500bp	w0.005Andtop50perTarget	0.246878	0.0156538
Anxa11	Unc5c	TRUE	1	hdpi__ANXA11	3.04	500bp	w0.005Andtop50perTarget	0.320142	0.0167861
Anxa11	Unc5d	TRUE	1	hdpi__ANXA11	3.04	500bp	w0.005Andtop50perTarget	0.13849	0.00422806
Anxa11	Unc80	TRUE	1	hdpi__ANXA11	3.04	500bp	w0.005Andtop50perTarget	0.393821	0.0186844
Anxa11	Usp46	TRUE	1	hdpi__ANXA11	3.04	500bp	w0.005Andtop50perTarget	0.161282	0.00552362
Anxa11	Ust	TRUE	1	hdpi__ANXA11	3.04	500bp	w0.005Andtop50perTarget	0.394987	0.0247909
Anxa11	Vstm2a	TRUE	1	hdpi__ANXA11	3.04	500bp	w0.005Andtop50perTarget	0.417396	0.0301118
Anxa11	Wwc1	TRUE	1	hdpi__ANXA11	3.04	500bp	w0.005Andtop50perTarget	0.185552	0.00396828
Anxa11	Yipf1	TRUE	1	hdpi__ANXA11	3.04	500bp	w0.005Andtop50perTarget	0.15196	0.0044656
Anxa11	Zc3h6	TRUE	1	hdpi__ANXA11	3.04	500bp	w0.005Andtop50perTarget	0.172354	0.00396964
Anxa11	Zdhhc14	TRUE	1	hdpi__ANXA11	3.04	500bp	w0.005Andtop50perTarget	0.25677	0.0117139
Anxa11	Zfhx4	TRUE	1	hdpi__ANXA11	3.04	500bp	w0.005Andtop50perTarget	0.297012	0.0189017
Anxa11	Zfp46	TRUE	1	hdpi__ANXA11	3.04	500bp	w0.005Andtop50perTarget	0.291825	0.0146232
Anxa11	Zfp804a	TRUE	1	hdpi__ANXA11	3.04	500bp	w0.005Andtop50perTarget	0.312842	0.0111936
Anxa11	Zfp804b	TRUE	1	hdpi__ANXA11	3.04	500bp	w0.005Andtop50perTarget	0.30379	0.0187463
Anxa11	Zmat4	TRUE	1	hdpi__ANXA11	3.04	500bp	w0.005Andtop50perTarget	0.384751	0.0301724
Arid3a	Arid3a	FALSE	12	cisbp__M1879	4.53	10kb	top50Andtop1sdIgnCorr	1	#N/A
Arid3a	Baiap2l1	FALSE	11	cisbp__M1879	4.53	10kb	top50Andtop1sdIgnCorr	0.0162543	0.00152329
Arid3a	Igsf21	FALSE	9	cisbp__M1879	4.53	10kb	top50Andtop1sdIgnCorr	0.0202145	0.00147219
Arid3a	Spats2l	FALSE	13	cisbp__M1879	4.53	10kb	top50Andtop1sdIgnCorr	0.0247808	0.00157137
Arid3a	Srf	FALSE	14	cisbp__M1879	4.53	10kb	top50Andtop1sdIgnCorr	0.0281811	0.00163173
Arid3a	Zfp647	FALSE	14	cisbp__M1879	4.53	10kb	top50Andtop1sdIgnCorr	0.00216098	0.00169632
Arid3a	Cp	FALSE	3	cisbp__M2339	4.31	10kb	top50Andtop1sdIgnCorr	0.0238943	0.00177346
Arid3a	Pbx3	FALSE	10	cisbp__M2339	4.31	10kb	top50Andtop1sdIgnCorr	-6.18095e-05	0.00141407
Arid3a	Zscan12	FALSE	9	cisbp__M2339	4.31	10kb	top50Andtop1sdIgnCorr	0.0176705	0.00153142
Arid3a	Fjx1	FALSE	2	jaspar__MA0531.1	3.63	10kb	top50Andtop1sdIgnCorr	0.00518962	0.00145101
Arid3a	Homez	FALSE	4	jaspar__MA0531.1	3.63	10kb	top50Andtop1sdIgnCorr	0.0309928	0.00176295
Arid3a	Nhlh2	FALSE	6	jaspar__MA0531.1	3.63	10kb	top50Andtop1sdIgnCorr	0.0292529	0.00194357
Arid3a	Zfp143	FALSE	12	jaspar__MA0531.1	3.63	10kb	top50Andtop1sdIgnCorr	0.0344009	0.0014855
Arid3a	Zfp574	FALSE	6	jaspar__MA0531.1	3.63	10kb	top50Andtop1sdIgnCorr	0.0340488	0.00184867
Arid3a	Zfp770	FALSE	2	jaspar__MA0531.1	3.63	10kb	top50Andtop1sdIgnCorr	0.0153125	0.00141685
Arid3a	Gstm1	FALSE	1	flyfactorsurvey__srp_SANGER_5_FBgn0003507	3.61	10kb	top50Andtop1sdIgnCorr	0.00298849	0.001618
Arid3a	Hs6st2	FALSE	2	flyfactorsurvey__srp_SANGER_5_FBgn0003507	3.61	10kb	top50Andtop1sdIgnCorr	0.0117637	0.00144848
Arid3a	Rplp0	FALSE	6	hocomoco__CTCFL_HUMAN.H11MO.0.A	3.5	500bp	top50Andtop1sdIgnCorr	0.0170223	0.0016352
Arid3a	Spock1	FALSE	6	hocomoco__CTCFL_HUMAN.H11MO.0.A	3.5	500bp	top50Andtop1sdIgnCorr	0.0162843	0.00182856
Arid3a	Zbtb33	FALSE	6	hocomoco__CTCFL_HUMAN.H11MO.0.A	3.5	500bp	top50Andtop1sdIgnCorr	0.0163252	0.00147645
Arid3a	Zbtb34	FALSE	7	hocomoco__CTCFL_HUMAN.H11MO.0.A	3.5	500bp	top50Andtop1sdIgnCorr	0.024996	0.00198946
Arid3a	4930447C04Rik	FALSE	1	cisbp__M6233	3.45	10kb	top50Andtop1sdIgnCorr	0.0229474	0.00145762
Arid3a	Ankfn1	FALSE	1	cisbp__M6233	3.45	10kb	top50Andtop1sdIgnCorr	0.00604378	0.00266226
Arid3a	Bend7	FALSE	2	cisbp__M6233	3.45	10kb	top50Andtop1sdIgnCorr	-0.00634592	0.0014768
Arid3a	Bicc1	FALSE	1	cisbp__M6233	3.45	10kb	top50Andtop1sdIgnCorr	0.0108145	0.00145677
Arid3a	Fam189a2	FALSE	2	cisbp__M6233	3.45	10kb	top50Andtop1sdIgnCorr	0.00124699	0.00170558
Arid3a	Fosl1	FALSE	2	cisbp__M6233	3.45	10kb	top50Andtop1sdIgnCorr	0.0109369	0.00158305
Arid3a	Rapgef3	FALSE	3	cisbp__M6233	3.45	10kb	top50Andtop1sdIgnCorr	0.010531	0.00188551
Arid3a	Rxra	FALSE	2	cisbp__M6233	3.45	10kb	top50Andtop1sdIgnCorr	0.0118718	0.00176902
Arid3a	Slc12a4	FALSE	1	cisbp__M6233	3.45	10kb	top50Andtop1sdIgnCorr	-0.00241132	0.00156193
Arid3a	Slc16a6	FALSE	3	cisbp__M6233	3.45	10kb	top50Andtop1sdIgnCorr	0.00590631	0.00168577
Arid3a	Zfp358	FALSE	1	cisbp__M6233	3.45	10kb	top50Andtop1sdIgnCorr	0.00856201	0.00157057
Arid3a	Atxn7l3b	FALSE	2	jaspar__MA0531.1	3.3	500bp	w0.001	0.0303494	0.00101509
Arid3a	Vps36	FALSE	2	jaspar__MA0531.1	3.3	500bp	w0.001	0.0371384	0.00109601
Arid3a	Zfp777	FALSE	2	jaspar__MA0531.1	3.3	500bp	w0.001	0.0375715	0.00112418
Arid3a	Atf4	FALSE	1	cisbp__M4625	3.27	500bp	top50Andtop1sdIgnCorr	0.0270494	0.00210002
Arid3a	Ets2	FALSE	3	cisbp__M4432	3.12	500bp	top50Andtop1sdIgnCorr	0.027194	0.00159862
Arnt	2210408I21Rik	FALSE	1	cisbp__M5236	3.18	10kb	top1sd	0.151	0.00342527
Arnt	Add3	FALSE	1	cisbp__M5236	3.18	10kb	top1sd	0.207264	0.00336669
Arnt	Ammecr1	FALSE	1	cisbp__M5236	3.18	10kb	top1sd	0.123244	0.00377819
Arnt	Angpt2	FALSE	1	cisbp__M5236	3.18	10kb	top1sd	0.0906691	0.00386972
Arnt	Col19a1	FALSE	1	cisbp__M5236	3.18	10kb	top1sd	0.0803135	0.00368417
Arnt	Crebl2	FALSE	1	cisbp__M5236	3.18	10kb	top1sd	0.0729269	0.00348285
Arnt	Dtd1	FALSE	1	cisbp__M5236	3.18	10kb	top1sd	0.187821	0.00357274
Arnt	Galnt3	FALSE	1	cisbp__M5236	3.18	10kb	top1sd	0.125174	0.0038737
Arnt	Junb	FALSE	1	cisbp__M5236	3.18	10kb	top1sd	0.0372705	0.0034999
Arnt	Lhfpl2	FALSE	1	cisbp__M5236	3.18	10kb	top1sd	0.0911091	0.00351024
Arnt	Lrrn3	FALSE	1	cisbp__M5236	3.18	10kb	top1sd	0.170302	0.00406045
Arnt	Mef2c	FALSE	1	cisbp__M5236	3.18	10kb	top1sd	0.234342	0.0035652
Arnt	Mga	FALSE	1	cisbp__M5236	3.18	10kb	top1sd	0.166671	0.00393215
Arnt	Nagk	FALSE	1	cisbp__M5236	3.18	10kb	top1sd	0.0570916	0.00353843
Arnt	Ncoa3	FALSE	1	cisbp__M5236	3.18	10kb	top1sd	0.130184	0.00471035
Arnt	Nos1ap	FALSE	1	cisbp__M5236	3.18	10kb	top1sd	0.208956	0.00357114
Arnt	Nr2c2	FALSE	1	cisbp__M5236	3.18	10kb	top1sd	0.187833	0.00454681
Arnt	Olfm3	FALSE	1	cisbp__M5236	3.18	10kb	top1sd	0.13866	0.00420029
Arnt	Phyhipl	FALSE	1	cisbp__M5236	3.18	10kb	top1sd	0.160735	0.00415894
Arnt	Pls3	FALSE	1	cisbp__M5236	3.18	10kb	top1sd	0.167472	0.00404516
Arnt	Prdm10	FALSE	1	cisbp__M5236	3.18	10kb	top1sd	0.154428	0.00413395
Arnt	Prdm11	FALSE	1	cisbp__M5236	3.18	10kb	top1sd	0.109827	0.0034268
Arnt	Pura	FALSE	1	cisbp__M5236	3.18	10kb	top1sd	0.197439	0.00373631
Arnt	Rfx7	FALSE	1	cisbp__M5236	3.18	10kb	top1sd	0.184059	0.00394383
Arnt	Rnf182	FALSE	1	cisbp__M5236	3.18	10kb	top1sd	0.131712	0.00390986
Arnt	Rpgrip1l	FALSE	1	cisbp__M5236	3.18	10kb	top1sd	0.123621	0.00411902
Arnt	Rps6ka3	FALSE	1	cisbp__M5236	3.18	10kb	top1sd	0.146299	0.00360867
Arnt	Sertad2	FALSE	1	cisbp__M5236	3.18	10kb	top1sd	0.0905632	0.00345619
Arnt	Sh3d19	FALSE	1	cisbp__M5236	3.18	10kb	top1sd	0.175936	0.00392701
Arnt	Ski	FALSE	1	cisbp__M5236	3.18	10kb	top1sd	0.184696	0.00353249
Arnt	Slc8a3	FALSE	1	cisbp__M5236	3.18	10kb	top1sd	0.143725	0.00343123
Arnt	Stat3	FALSE	1	cisbp__M5236	3.18	10kb	top1sd	0.0921731	0.00344048
Arnt	Thra	FALSE	1	cisbp__M5236	3.18	10kb	top1sd	0.198013	0.00337469
Arnt	Zc3h12b	FALSE	1	cisbp__M5236	3.18	10kb	top1sd	0.204737	0.00378986
Arnt	Zfp280c	FALSE	1	cisbp__M5236	3.18	10kb	top1sd	0.151962	0.00404276
Arnt	Zfp536	FALSE	1	cisbp__M5236	3.18	10kb	top1sd	0.200492	0.00363459
Arnt	Zfp592	FALSE	1	cisbp__M5236	3.18	10kb	top1sd	0.121262	0.00381948
Arnt	Zfp672	FALSE	1	cisbp__M5236	3.18	10kb	top1sd	0.125818	0.00408067
Arnt	Zfp956	FALSE	1	cisbp__M5236	3.18	10kb	top1sd	0.0992331	0.00341567
Arnt	Zzz3	FALSE	1	cisbp__M5236	3.18	10kb	top1sd	0.174212	0.00357619
Arntl	Ass1	FALSE	1	hocomoco__MXI1_HUMAN.H11MO.0.A	3.52	500bp	top50	0.0880355	0.00381743
Arntl	Cadps2	FALSE	1	hocomoco__MXI1_HUMAN.H11MO.0.A	3.52	500bp	top50	0.131831	0.00363327
Arntl	Etv4	FALSE	1	hocomoco__MXI1_HUMAN.H11MO.0.A	3.52	500bp	top50	0.0926305	0.00650335
Arntl	Lfng	FALSE	1	hocomoco__MXI1_HUMAN.H11MO.0.A	3.52	500bp	top50	0.0860012	0.00393961
Arntl	Nr1d1	FALSE	1	hocomoco__MXI1_HUMAN.H11MO.0.A	3.52	500bp	top50	0.0679201	0.00360331
Arntl	Plagl1	FALSE	1	hocomoco__MXI1_HUMAN.H11MO.0.A	3.52	500bp	top50	0.0967403	0.00428166
Arntl	Slc20a1	FALSE	1	hocomoco__MXI1_HUMAN.H11MO.0.A	3.52	500bp	top50	0.110451	0.00360187
Arntl	Arhgap23	FALSE	1	homer__RTCATGTGAC_MITF	3.15	10kb	top1sdIgnCorr	0.121962	0.00378243
Arntl	Camk2d	FALSE	1	homer__RTCATGTGAC_MITF	3.15	10kb	top1sdIgnCorr	0.12633	0.00332598
Arntl	Csrnp3	FALSE	1	homer__RTCATGTGAC_MITF	3.15	10kb	top1sdIgnCorr	0.163759	0.00309177
Arntl	Fstl1	FALSE	1	homer__RTCATGTGAC_MITF	3.15	10kb	top1sdIgnCorr	0.111043	0.00285253
Arntl	Htra1	FALSE	1	homer__RTCATGTGAC_MITF	3.15	10kb	top1sdIgnCorr	0.101189	0.00347526
Arntl	Mafg	FALSE	1	homer__RTCATGTGAC_MITF	3.15	10kb	top1sdIgnCorr	0.0833237	0.00300347
Arntl	Max	FALSE	1	homer__RTCATGTGAC_MITF	3.15	10kb	top1sdIgnCorr	0.0989285	0.00319325
Arntl	P2rx7	FALSE	1	homer__RTCATGTGAC_MITF	3.15	10kb	top1sdIgnCorr	0.0323696	0.0029365
Arntl	Pla2g6	FALSE	1	homer__RTCATGTGAC_MITF	3.15	10kb	top1sdIgnCorr	0.00933365	0.00268797
Arntl	Ppargc1a	FALSE	1	homer__RTCATGTGAC_MITF	3.15	10kb	top1sdIgnCorr	0.125941	0.00296682
Arntl	Ppfibp2	FALSE	1	homer__RTCATGTGAC_MITF	3.15	10kb	top1sdIgnCorr	0.0687119	0.00309505
Arntl	Samd4	FALSE	1	homer__RTCATGTGAC_MITF	3.15	10kb	top1sdIgnCorr	0.153941	0.00350503
Arntl	Serpine2	FALSE	1	homer__RTCATGTGAC_MITF	3.15	10kb	top1sdIgnCorr	0.0626027	0.00313747
Arntl	Sertad2	FALSE	1	homer__RTCATGTGAC_MITF	3.15	10kb	top1sdIgnCorr	0.0976552	0.00299311
Arntl	Sh3pxd2b	FALSE	1	homer__RTCATGTGAC_MITF	3.15	10kb	top1sdIgnCorr	0.0898893	0.00277107
Arntl	Tom1	FALSE	1	homer__RTCATGTGAC_MITF	3.15	10kb	top1sdIgnCorr	0.101658	0.00321311
Atf1	Creb5	FALSE	16	hocomoco__ATF7_MOUSE.H11MO.0.D	4.08	500bp	top50IgnCorr	0.00233474	0.00242853
Atf1	Klf6	FALSE	16	hocomoco__ATF7_MOUSE.H11MO.0.D	4.08	500bp	top50IgnCorr	0.0133187	0.00243028
Atf1	Klhl13	FALSE	14	hocomoco__ATF7_MOUSE.H11MO.0.D	4.08	500bp	top50IgnCorr	0.0325792	0.00230613
Atf1	Rassf1	FALSE	14	hocomoco__ATF7_MOUSE.H11MO.0.D	4.08	500bp	top50IgnCorr	0.0423911	0.00241111
Atf1	Foxp2	FALSE	14	homer__ATGACGTCATCC_c-Jun-CRE	4	500bp	top50IgnCorr	0.0246721	0.00308845
Atf1	Tshr	FALSE	5	transfac_pro__M00513	3.66	500bp	top50IgnCorr	0.0169106	0.00252825
Atf1	Atf1	FALSE	1	taipale_cyt_meth__ATF2_NRTGAYGTMAYN_FL_meth	3.45	500bp	top50IgnCorr	1	#N/A
Atf1	Atf5	FALSE	2	taipale_cyt_meth__ATF2_NRTGAYGTMAYN_FL_meth	3.45	500bp	top50IgnCorr	0.0183997	0.00232792
Atf1	Atg16l2	FALSE	2	taipale_cyt_meth__ATF2_NRTGAYGTMAYN_FL_meth	3.45	500bp	top50IgnCorr	0.0396893	0.00227014
Atf1	Crybg3	FALSE	2	taipale_cyt_meth__ATF2_NRTGAYGTMAYN_FL_meth	3.45	500bp	top50IgnCorr	0.0171886	0.0027718
Atf1	Erf	FALSE	2	taipale_cyt_meth__ATF2_NRTGAYGTMAYN_FL_meth	3.45	500bp	top50IgnCorr	0.065521	0.0022219
Atf1	Fosl1	FALSE	2	taipale_cyt_meth__ATF2_NRTGAYGTMAYN_FL_meth	3.45	500bp	top50IgnCorr	0.0277855	0.00233768
Atf1	Gpc3	FALSE	2	taipale_cyt_meth__ATF2_NRTGAYGTMAYN_FL_meth	3.45	500bp	top50IgnCorr	0.0569188	0.00267172
Atf1	Rffl	FALSE	2	taipale_cyt_meth__ATF2_NRTGAYGTMAYN_FL_meth	3.45	500bp	top50IgnCorr	0.0600122	0.00224513
Atf1	Pld5	FALSE	1	taipale_cyt_meth__JDP2_NRTGAYGTCAYN_FL_meth	3.32	500bp	top50IgnCorr	0.00701163	0.002491
Atf4	Atxn7l3b	TRUE	2	taipale_tf_pairs__CEBPG_ATF4_NNATGAYGCAAT_CAP	5.28	10kb	w0.001	0.032889	0.00127124
Atf4	Cebpb	TRUE	34	taipale_tf_pairs__CEBPG_ATF4_NNATGAYGCAAT_CAP	5.28	10kb	w0.001	0.0303145	0.00215764
Atf4	Csrnp2	TRUE	14	taipale_tf_pairs__CEBPG_ATF4_NNATGAYGCAAT_CAP	5.28	10kb	w0.001	0.0421735	0.00143683
Atf4	Errfi1	TRUE	21	taipale_tf_pairs__CEBPG_ATF4_NNATGAYGCAAT_CAP	5.28	10kb	w0.001	0.0354417	0.00161367
Atf4	Gzf1	TRUE	15	taipale_tf_pairs__CEBPG_ATF4_NNATGAYGCAAT_CAP	5.28	10kb	w0.001	0.031589	0.00103575
Atf4	Jun	TRUE	30	taipale_tf_pairs__CEBPG_ATF4_NNATGAYGCAAT_CAP	5.28	10kb	w0.001	0.0314521	0.00108453
Atf4	Scn9a	TRUE	1	taipale_tf_pairs__CEBPG_ATF4_NNATGAYGCAAT_CAP	5.28	10kb	w0.001	0.0385123	0.00157574
Atf4	Sqle	TRUE	10	taipale_tf_pairs__CEBPG_ATF4_NNATGAYGCAAT_CAP	5.28	10kb	w0.001	0.0318143	0.00120892
Atf4	Ttc26	TRUE	7	taipale_tf_pairs__CEBPG_ATF4_NNATGAYGCAAT_CAP	5.28	10kb	w0.001	0.0481029	0.00116584
Atf4	Ttc39b	TRUE	14	taipale_tf_pairs__CEBPG_ATF4_NNATGAYGCAAT_CAP	5.28	10kb	w0.001	0.0365775	0.00100672
Atf4	Tubb2b	TRUE	28	taipale_tf_pairs__CEBPG_ATF4_NNATGAYGCAAT_CAP	5.28	10kb	w0.001	0.0316908	0.0011252
Atf4	Zfp654	TRUE	9	taipale_tf_pairs__CEBPG_ATF4_NNATGAYGCAAT_CAP	5.28	10kb	w0.001	0.0344734	0.00156727
Atf4	Arntl2	FALSE	3	transfac_pro__M01187	3.89	10kb	w0.001	0.0364187	0.00109252
Atf4	Arvcf	FALSE	3	transfac_pro__M01187	3.89	10kb	w0.001	0.0312204	0.00101317
Atf4	Bmp6	FALSE	3	transfac_pro__M01187	3.89	10kb	w0.001	0.0317426	0.00159595
Atf4	Ets2	FALSE	4	transfac_pro__M01187	3.89	10kb	w0.001	0.0340394	0.00173321
Atf4	Fau	FALSE	3	transfac_pro__M01187	3.89	10kb	w0.001	0.0328851	0.00129677
Atf4	Foxj2	FALSE	3	transfac_pro__M01187	3.89	10kb	w0.001	0.0335265	0.00115572
Atf4	Itpkb	FALSE	4	transfac_pro__M01187	3.89	10kb	w0.001	0.0375049	0.00118924
Atf4	Letm2	FALSE	18	transfac_pro__M00916	3.89	10kb	w0.001	0.0418083	0.00109346
Atf4	Lifr	FALSE	4	transfac_pro__M01187	3.89	10kb	w0.001	0.0326103	0.00105112
Atf4	Mbd3	FALSE	9	transfac_pro__M01187	3.89	10kb	w0.001	0.0388318	0.00156969
Atf4	Mynn	FALSE	12	transfac_pro__M00916	3.89	10kb	w0.001	0.031069	0.0014575
Atf4	Rab27b	FALSE	6	transfac_pro__M00916	3.89	10kb	w0.001	0.0452912	0.00110674
Atf4	Tpt1	FALSE	15	transfac_pro__M00916	3.89	10kb	w0.001	0.0300171	0.00119292
Atf4	Ubc	FALSE	12	transfac_pro__M00916	3.89	10kb	w0.001	0.0318565	0.00170042
Atf4	Yy1	FALSE	16	transfac_pro__M00916	3.89	10kb	w0.001	0.046096	0.00106209
Atf4	Zbtb4	FALSE	4	transfac_pro__M00916	3.89	10kb	w0.001	0.0314493	0.00117652
Atf4	Zfp639	FALSE	3	transfac_pro__M01187	3.89	10kb	w0.001	0.0326747	0.00103021
Atf4	Polk	FALSE	1	transfac_pro__M02091	3.64	10kb	w0.001	0.0316226	0.00116473
Atf4	Atf4	FALSE	3	taipale_cyt_meth__XBP1_NRTGACGTCAYN_FL	3.55	10kb	w0.001	1	#N/A
Atf4	Ddn	FALSE	1	cisbp__M0361	3.42	10kb	w0.001	0.0330894	0.00103325
Atf4	Nr2f6	FALSE	2	cisbp__M0361	3.42	10kb	w0.001	0.0344833	0.00183963
Atf4	Srf	FALSE	1	cisbp__M0361	3.42	10kb	w0.001	0.0311276	0.0014289
Atf4	Efcab2	FALSE	1	transfac_pro__M01862	3.36	10kb	w0.001	0.0301839	0.001031
Atf4	Larp1b	FALSE	1	transfac_pro__M01862	3.36	10kb	w0.001	0.0313372	0.00104756
Atf4	Wscd1	FALSE	1	transfac_pro__M01862	3.36	10kb	w0.001	0.0454467	0.00112679
Atf4	Rpsa	FALSE	1	taipale__XBP1_DBD_GATGACGTCATC	3.16	10kb	w0.001	0.0340085	0.00100708
Bach1	Bach1	FALSE	1	dbcorrdb__ARID3A__ENCSR000EFY_1__m3	3.78	10kb	top50	1	#N/A
Bach1	Cttnbp2nl	FALSE	1	dbcorrdb__ARID3A__ENCSR000EFY_1__m3	3.78	10kb	top50	0.0636566	0.00250552
Bach1	Ltbp2	FALSE	1	dbcorrdb__ARID3A__ENCSR000EFY_1__m3	3.78	10kb	top50	0.0597964	0.00287329
Bach1	Nox4	FALSE	1	dbcorrdb__ARID3A__ENCSR000EFY_1__m3	3.78	10kb	top50	0.0665625	0.00224785
Bach1	Plcxd2	FALSE	1	dbcorrdb__ARID3A__ENCSR000EFY_1__m3	3.78	10kb	top50	0.0594703	0.00225817
Bach1	Rnf152	FALSE	1	dbcorrdb__ARID3A__ENCSR000EFY_1__m3	3.78	10kb	top50	0.0655848	0.0024709
Bcl11a	D430041D05Rik	TRUE	2	dbcorrdb__BCL11A__ENCSR000BIP_1__m6	3.62	500bp	top50Andtop3sd	0.412791	0.0152961
Bcl11a	Edil3	TRUE	2	dbcorrdb__BCL11A__ENCSR000BIP_1__m6	3.62	500bp	top50Andtop3sd	0.350426	0.0155753
Bcl11a	Klf7	TRUE	1	dbcorrdb__BCL11A__ENCSR000BIP_1__m6	3.62	500bp	top50Andtop3sd	0.221876	0.0153943
Bcl11a	Myt1	TRUE	2	dbcorrdb__BCL11A__ENCSR000BIP_1__m6	3.62	500bp	top50Andtop3sd	0.269644	0.015237
Bcl11a	Nrp1	TRUE	1	dbcorrdb__BCL11A__ENCSR000BIP_1__m6	3.62	500bp	top50Andtop3sd	0.425009	0.0181715
Bcl11a	Nrp2	TRUE	1	dbcorrdb__BCL11A__ENCSR000BIP_1__m6	3.62	500bp	top50Andtop3sd	0.392371	0.0165203
Bcl11a	Ppp1r14c	TRUE	1	dbcorrdb__BCL11A__ENCSR000BIP_1__m6	3.62	500bp	top50Andtop3sd	0.279585	0.0139587
Bcl11a	Prkcb	TRUE	1	dbcorrdb__BCL11A__ENCSR000BIP_1__m6	3.62	500bp	top50Andtop3sd	0.360889	0.0180341
Bcl11a	Srrm4	TRUE	2	dbcorrdb__BCL11A__ENCSR000BIP_1__m6	3.62	500bp	top50Andtop3sd	0.383721	0.0172256
Bcl11a	Arnt2	FALSE	1	dbcorrdb__NANOG__ENCSR000BMT_1__m1	3.39	500bp	top50Andtop3sd	0.205176	0.0138792
Bcl11a	Epha3	FALSE	1	dbcorrdb__NANOG__ENCSR000BMT_1__m1	3.39	500bp	top50Andtop3sd	0.318506	0.0191931
Bcl11a	Fbn2	FALSE	1	dbcorrdb__NANOG__ENCSR000BMT_1__m1	3.39	500bp	top50Andtop3sd	0.238122	0.0139541
Bcl11a	Slc39a11	FALSE	1	dbcorrdb__NANOG__ENCSR000BMT_1__m1	3.39	500bp	top50Andtop3sd	0.277032	0.0185856
Bcl11a	Tmeff1	FALSE	1	dbcorrdb__NANOG__ENCSR000BMT_1__m1	3.39	500bp	top50Andtop3sd	0.288522	0.0152034
Bcl11a	Zfp292	FALSE	1	dbcorrdb__NANOG__ENCSR000BMT_1__m1	3.39	500bp	top50Andtop3sd	0.279384	0.0174947
Bcl6	9530026P05Rik	TRUE	1	c2h2_zfs__M5280	3.31	500bp	top50perTarget	0.235637	0.00291323
Bcl6	Arsj	TRUE	1	c2h2_zfs__M5280	3.31	500bp	top50perTarget	0.187171	0.00316388
Bcl6	Axl	TRUE	1	c2h2_zfs__M5280	3.31	500bp	top50perTarget	0.141564	0.00353703
Bcl6	Calb1	TRUE	2	c2h2_zfs__M5280	3.31	500bp	top50perTarget	0.193096	0.00399207
Bcl6	Cmtm5	TRUE	1	c2h2_zfs__M5280	3.31	500bp	top50perTarget	0.20038	0.00251981
Bcl6	Dtna	TRUE	3	c2h2_zfs__M5280	3.31	500bp	top50perTarget	0.335438	0.00507665
Bcl6	Emp2	TRUE	1	c2h2_zfs__M5280	3.31	500bp	top50perTarget	0.162591	0.00314433
Bcl6	Etv4	TRUE	2	c2h2_zfs__M5280	3.31	500bp	top50perTarget	0.151022	0.0037296
Bcl6	Fbn1	TRUE	3	c2h2_zfs__M5280	3.31	500bp	top50perTarget	0.206027	0.0145085
Bcl6	Foxo1	TRUE	3	c2h2_zfs__M5280	3.31	500bp	top50perTarget	0.263734	0.00592791
Bcl6	Fras1	TRUE	1	c2h2_zfs__M5280	3.31	500bp	top50perTarget	0.234117	0.00498088
Bcl6	Gpld1	TRUE	1	c2h2_zfs__M5280	3.31	500bp	top50perTarget	0.234884	0.00427038
Bcl6	Grid2	TRUE	3	c2h2_zfs__M5280	3.31	500bp	top50perTarget	0.283391	0.0053467
Bcl6	Hes5	TRUE	1	c2h2_zfs__M5280	3.31	500bp	top50perTarget	0.121607	0.00317247
Bcl6	Hhip	TRUE	3	c2h2_zfs__M5280	3.31	500bp	top50perTarget	0.11803	0.00389459
Bcl6	Jag1	TRUE	1	c2h2_zfs__M5280	3.31	500bp	top50perTarget	0.178122	0.00542064
Bcl6	Jdp2	TRUE	1	c2h2_zfs__M5280	3.31	500bp	top50perTarget	0.182913	0.00446049
Bcl6	Kcnip1	TRUE	1	c2h2_zfs__M5280	3.31	500bp	top50perTarget	0.20054	0.00261061
Bcl6	Lhfp	TRUE	2	c2h2_zfs__M5280	3.31	500bp	top50perTarget	0.230464	0.0023877
Bcl6	Lonrf3	TRUE	2	c2h2_zfs__M5280	3.31	500bp	top50perTarget	0.173645	0.0053926
Bcl6	Lpp	TRUE	1	c2h2_zfs__M5280	3.31	500bp	top50perTarget	0.236518	0.0118891
Bcl6	Mitf	TRUE	3	c2h2_zfs__M5280	3.31	500bp	top50perTarget	0.222331	0.0139985
Bcl6	Nhsl2	TRUE	1	c2h2_zfs__M5280	3.31	500bp	top50perTarget	0.197893	0.00299358
Bcl6	Pcdh11x	TRUE	2	c2h2_zfs__M5280	3.31	500bp	top50perTarget	0.107788	0.00390336
Bcl6	Pdgfc	TRUE	2	c2h2_zfs__M5280	3.31	500bp	top50perTarget	0.0880515	0.00931688
Bcl6	Pip5k1b	TRUE	1	c2h2_zfs__M5280	3.31	500bp	top50perTarget	0.187754	0.00384951
Bcl6	Rhbdl3	TRUE	1	c2h2_zfs__M5280	3.31	500bp	top50perTarget	0.158367	0.00502768
Bcl6	Robo2	TRUE	3	c2h2_zfs__M5280	3.31	500bp	top50perTarget	0.316469	0.00373878
Bcl6	Rora	TRUE	3	c2h2_zfs__M5280	3.31	500bp	top50perTarget	0.334831	0.00511554
Bcl6	Rreb1	TRUE	3	c2h2_zfs__M5280	3.31	500bp	top50perTarget	0.281755	0.0103335
Bcl6	Sdk2	TRUE	1	c2h2_zfs__M5280	3.31	500bp	top50perTarget	0.0865181	0.00358257
Bcl6	Slco1c1	TRUE	3	c2h2_zfs__M5280	3.31	500bp	top50perTarget	0.215919	0.00265037
Bcl6	Synpo2	TRUE	2	c2h2_zfs__M5280	3.31	500bp	top50perTarget	0.186183	0.00415965
Bcl6	Thbs4	TRUE	1	c2h2_zfs__M5280	3.31	500bp	top50perTarget	0.175181	0.00394896
Bcl6	Trpm3	TRUE	3	c2h2_zfs__M5280	3.31	500bp	top50perTarget	0.187562	0.00437833
Bcl6	Ust	TRUE	2	c2h2_zfs__M5280	3.31	500bp	top50perTarget	0.152832	0.00591908
Bcl6	Zmat4	TRUE	3	c2h2_zfs__M5280	3.31	500bp	top50perTarget	0.130393	0.00374766
Bcl6	Acsl3	TRUE	1	cisbp__M6159	3.21	10kb	top50perTarget	0.222659	0.0026561
Bcl6	Bcl6	TRUE	2	cisbp__M6159	3.21	10kb	top50perTarget	1	#N/A
Bcl6	Boc	TRUE	2	cisbp__M6159	3.21	10kb	top50perTarget	0.179613	0.00322148
Bcl6	Cdh18	TRUE	2	cisbp__M6159	3.21	10kb	top50perTarget	0.12071	0.003454
Bcl6	Elk3	TRUE	2	cisbp__M6159	3.21	10kb	top50perTarget	0.146374	0.00520535
Bcl6	Ghr	TRUE	2	cisbp__M6159	3.21	10kb	top50perTarget	0.182081	0.00459836
Bcl6	Il16	TRUE	2	cisbp__M6159	3.21	10kb	top50perTarget	0.142659	0.00409037
Bcl6	Maml2	TRUE	2	cisbp__M6159	3.21	10kb	top50perTarget	0.26422	0.00473
Bcl6	Nacc2	TRUE	1	cisbp__M6159	3.21	10kb	top50perTarget	0.116133	0.00369425
Bcl6	Pdzd2	TRUE	1	cisbp__M6159	3.21	10kb	top50perTarget	0.294933	0.00585842
Bcl6	Plekha7	TRUE	1	cisbp__M6159	3.21	10kb	top50perTarget	0.194259	0.00360864
Bcl6	Ptn	TRUE	2	cisbp__M6159	3.21	10kb	top50perTarget	0.213495	0.00248734
Bcl6	Rab27b	TRUE	1	cisbp__M6159	3.21	10kb	top50perTarget	0.147939	0.00524259
Bcl6	0610040J01Rik	TRUE	1	transfac_pro__M01183	3.2	10kb	w0.001	0.116883	0.00187586
Bcl6	3830406C13Rik	TRUE	1	transfac_pro__M01183	3.2	10kb	w0.001	0.0839638	0.00159789
Bcl6	4930488L21Rik	TRUE	2	transfac_pro__M01183	3.2	10kb	w0.001	0.145652	0.00169992
Bcl6	4931414P19Rik	TRUE	1	transfac_pro__M01183	3.2	10kb	w0.001	0.0423916	0.00142978
Bcl6	Abca1	TRUE	1	transfac_pro__M01183	3.2	10kb	w0.001	0.067187	0.00103892
Bcl6	Actr3b	TRUE	1	transfac_pro__M01183	3.2	10kb	w0.001	0.241471	0.00505357
Bcl6	Adamts9	TRUE	1	transfac_pro__M01183	3.2	10kb	w0.001	0.115514	0.00296232
Bcl6	Adcy10	TRUE	1	transfac_pro__M01183	3.2	10kb	w0.001	0.0421782	0.00172939
Bcl6	Adcy2	TRUE	1	transfac_pro__M01183	3.2	10kb	w0.001	0.290664	0.0040422
Bcl6	Adcy8	TRUE	1	transfac_pro__M01183	3.2	10kb	w0.001	0.160177	0.00379633
Bcl6	Add3	TRUE	1	transfac_pro__M01183	3.2	10kb	w0.001	0.18868	0.00169636
Bcl6	Afap1l2	TRUE	1	transfac_pro__M01183	3.2	10kb	w0.001	0.183234	0.00214092
Bcl6	Aff1	TRUE	1	transfac_pro__M01183	3.2	10kb	w0.001	0.176961	0.00273221
Bcl6	Ahcyl2	TRUE	1	transfac_pro__M01183	3.2	10kb	w0.001	0.146448	0.00250302
Bcl6	Alpk1	TRUE	1	transfac_pro__M01183	3.2	10kb	w0.001	0.172681	0.00209824
Bcl6	Ano3	TRUE	1	transfac_pro__M01183	3.2	10kb	w0.001	0.180179	0.00170733
Bcl6	Ap1s2	TRUE	1	transfac_pro__M01183	3.2	10kb	w0.001	0.123028	0.00178832
Bcl6	Ar	TRUE	1	transfac_pro__M01183	3.2	10kb	w0.001	0.113469	0.00169611
Bcl6	Arhgap5	TRUE	1	transfac_pro__M01183	3.2	10kb	w0.001	0.263272	0.00358379
Bcl6	Arhgef3	TRUE	1	transfac_pro__M01183	3.2	10kb	w0.001	0.195137	0.0050042
Bcl6	Arhgef33	TRUE	1	transfac_pro__M01183	3.2	10kb	w0.001	0.0862551	0.00242655
Bcl6	Arntl	TRUE	1	transfac_pro__M01183	3.2	10kb	w0.001	0.142134	0.00275798
Bcl6	Arx	TRUE	1	transfac_pro__M01183	3.2	10kb	w0.001	0.118424	0.00134252
Bcl6	Ascl1	TRUE	1	transfac_pro__M01183	3.2	10kb	w0.001	0.0935897	0.00188573
Bcl6	B4galt1	TRUE	1	transfac_pro__M01183	3.2	10kb	w0.001	0.168368	0.00419007
Bcl6	Bbx	TRUE	2	transfac_pro__M01183	3.2	10kb	w0.001	0.129183	0.00154429
Bcl6	BC006965	TRUE	2	transfac_pro__M01183	3.2	10kb	w0.001	0.071061	0.00147769
Bcl6	Bcl2	TRUE	2	transfac_pro__M01183	3.2	10kb	w0.001	0.113112	0.00119329
Bcl6	Bend7	TRUE	2	transfac_pro__M01183	3.2	10kb	w0.001	0.0314384	0.00134926
Bcl6	Bhlhe41	TRUE	2	transfac_pro__M01183	3.2	10kb	w0.001	0.139711	0.00262713
Bcl6	Bmp2k	TRUE	1	transfac_pro__M01183	3.2	10kb	w0.001	0.121512	0.00151747
Bcl6	Bmpr1b	TRUE	1	transfac_pro__M01183	3.2	10kb	w0.001	0.214952	0.00220443
Bcl6	Btg1	TRUE	1	transfac_pro__M01183	3.2	10kb	w0.001	0.100231	0.00158824
Bcl6	Cachd1	TRUE	1	transfac_pro__M01183	3.2	10kb	w0.001	0.0709804	0.00102536
Bcl6	Cadps2	TRUE	1	transfac_pro__M01183	3.2	10kb	w0.001	0.0417192	0.00100639
Bcl6	Calcrl	TRUE	1	transfac_pro__M01183	3.2	10kb	w0.001	0.188363	0.00350551
Bcl6	Camk2d	TRUE	1	transfac_pro__M01183	3.2	10kb	w0.001	0.204131	0.0018155
Bcl6	Car2	TRUE	1	transfac_pro__M01183	3.2	10kb	w0.001	0.0807486	0.00220007
Bcl6	Ccdc141	TRUE	2	transfac_pro__M01183	3.2	10kb	w0.001	0.098717	0.00262365
Bcl6	Ccdc80	TRUE	2	transfac_pro__M01183	3.2	10kb	w0.001	0.150268	0.00241043
Bcl6	Ccr9	TRUE	1	transfac_pro__M01183	3.2	10kb	w0.001	0.0569443	0.00140379
Bcl6	Cdon	TRUE	1	transfac_pro__M01183	3.2	10kb	w0.001	0.180734	0.00183973
Bcl6	Celsr1	TRUE	2	transfac_pro__M01183	3.2	10kb	w0.001	0.129855	0.00119591
Bcl6	Chst2	TRUE	1	transfac_pro__M01183	3.2	10kb	w0.001	0.0938637	0.00195425
Bcl6	Cldn10	TRUE	1	transfac_pro__M01183	3.2	10kb	w0.001	0.0730408	0.00171802
Bcl6	Clvs2	TRUE	1	transfac_pro__M01183	3.2	10kb	w0.001	0.151532	0.0016412
Bcl6	Cmtm4	TRUE	1	transfac_pro__M01183	3.2	10kb	w0.001	0.0468597	0.00133984
Bcl6	Cntfr	TRUE	1	transfac_pro__M01183	3.2	10kb	w0.001	0.035922	0.00109508
Bcl6	Col23a1	TRUE	2	transfac_pro__M01183	3.2	10kb	w0.001	0.0867452	0.00507985
Bcl6	Col25a1	TRUE	2	transfac_pro__M01183	3.2	10kb	w0.001	0.0966981	0.00105099
Bcl6	Cpeb1	TRUE	1	transfac_pro__M01183	3.2	10kb	w0.001	0.245619	0.0055146
Bcl6	Cpne4	TRUE	2	transfac_pro__M01183	3.2	10kb	w0.001	0.187324	0.00163278
Bcl6	Creb1	TRUE	1	transfac_pro__M01183	3.2	10kb	w0.001	0.0320918	0.00108845
Bcl6	Crebl2	TRUE	2	transfac_pro__M01183	3.2	10kb	w0.001	0.0426422	0.00134826
Bcl6	Dbx2	TRUE	1	transfac_pro__M01183	3.2	10kb	w0.001	0.233326	0.00319484
Bcl6	Dgkb	TRUE	1	transfac_pro__M01183	3.2	10kb	w0.001	0.25412	0.00243555
Bcl6	Dhrs3	TRUE	1	transfac_pro__M01183	3.2	10kb	w0.001	0.0445866	0.00165886
Bcl6	Dio2	TRUE	2	transfac_pro__M01183	3.2	10kb	w0.001	0.141485	0.00244016
Bcl6	Dlc1	TRUE	2	transfac_pro__M01183	3.2	10kb	w0.001	0.103584	0.00171497
Bcl6	Dmrt3	TRUE	1	transfac_pro__M01183	3.2	10kb	w0.001	0.115892	0.00239549
Bcl6	Dmtf1	TRUE	1	transfac_pro__M01183	3.2	10kb	w0.001	0.0756453	0.00106457
Bcl6	Dr1	TRUE	1	transfac_pro__M01183	3.2	10kb	w0.001	0.0374746	0.00139599
Bcl6	Dsp	TRUE	2	transfac_pro__M01183	3.2	10kb	w0.001	0.177602	0.0053693
Bcl6	E330013P04Rik	TRUE	1	transfac_pro__M01183	3.2	10kb	w0.001	0.191664	0.00163104
Bcl6	Ecm2	TRUE	1	transfac_pro__M01183	3.2	10kb	w0.001	0.13571	0.00286662
Bcl6	Eefsec	TRUE	1	transfac_pro__M01183	3.2	10kb	w0.001	0.0957715	0.00108038
Bcl6	Efna5	TRUE	1	transfac_pro__M01183	3.2	10kb	w0.001	0.0637722	0.00138747
Bcl6	Egfr	TRUE	1	transfac_pro__M01183	3.2	10kb	w0.001	0.167179	0.00148366
Bcl6	Emx2	TRUE	1	transfac_pro__M01183	3.2	10kb	w0.001	0.0613149	0.00139423
Bcl6	Enpp2	TRUE	2	transfac_pro__M01183	3.2	10kb	w0.001	0.0793588	0.00208906
Bcl6	Epha5	TRUE	1	transfac_pro__M01183	3.2	10kb	w0.001	0.250227	0.00144627
Bcl6	Erbb4	TRUE	2	transfac_pro__M01183	3.2	10kb	w0.001	0.04068	0.00108769
Bcl6	Errfi1	TRUE	1	transfac_pro__M01183	3.2	10kb	w0.001	0.0704938	0.00308113
Bcl6	Etv1	TRUE	1	transfac_pro__M01183	3.2	10kb	w0.001	0.182538	0.0085264
Bcl6	Etv5	TRUE	1	transfac_pro__M01183	3.2	10kb	w0.001	0.110437	0.00211529
Bcl6	Eya1	TRUE	1	transfac_pro__M01183	3.2	10kb	w0.001	0.235	0.00229881
Bcl6	Fabp7	TRUE	1	transfac_pro__M01183	3.2	10kb	w0.001	0.112469	0.00232553
Bcl6	Fat3	TRUE	1	transfac_pro__M01183	3.2	10kb	w0.001	0.148087	0.00244028
Bcl6	Fat4	TRUE	2	transfac_pro__M01183	3.2	10kb	w0.001	0.0335314	0.00148815
Bcl6	Fezf2	TRUE	2	transfac_pro__M01183	3.2	10kb	w0.001	0.114746	0.00194111
Bcl6	Fhit	TRUE	1	transfac_pro__M01183	3.2	10kb	w0.001	0.211323	0.00265401
Bcl6	Flrt2	TRUE	1	transfac_pro__M01183	3.2	10kb	w0.001	0.0957236	0.00155439
Bcl6	Foxp2	TRUE	1	transfac_pro__M01183	3.2	10kb	w0.001	0.0504622	0.0013463
Bcl6	Frem1	TRUE	1	transfac_pro__M01183	3.2	10kb	w0.001	0.0899015	0.00184653
Bcl6	Frmd6	TRUE	1	transfac_pro__M01183	3.2	10kb	w0.001	0.116383	0.00174854
Bcl6	Fzd3	TRUE	1	transfac_pro__M01183	3.2	10kb	w0.001	0.0390329	0.00107445
Bcl6	Fzd6	TRUE	1	transfac_pro__M01183	3.2	10kb	w0.001	0.112908	0.0023686
Bcl6	Gab1	TRUE	1	transfac_pro__M01183	3.2	10kb	w0.001	0.14187	0.00143605
Bcl6	Gabra1	TRUE	1	transfac_pro__M01183	3.2	10kb	w0.001	0.120548	0.00161602
Bcl6	Gadd45g	TRUE	2	transfac_pro__M01183	3.2	10kb	w0.001	0.0356539	0.00139077
Bcl6	Galnt3	TRUE	1	transfac_pro__M01183	3.2	10kb	w0.001	0.0928469	0.0014478
Bcl6	Gatad2a	TRUE	1	transfac_pro__M01183	3.2	10kb	w0.001	0.0381529	0.00111472
Bcl6	Gja1	TRUE	1	transfac_pro__M01183	3.2	10kb	w0.001	0.148264	0.00212203
Bcl6	Gli3	TRUE	2	transfac_pro__M01183	3.2	10kb	w0.001	0.249307	0.00166162
Bcl6	Glud1	TRUE	1	transfac_pro__M01183	3.2	10kb	w0.001	0.195031	0.00319693
Bcl6	Glul	TRUE	1	transfac_pro__M01183	3.2	10kb	w0.001	0.118934	0.00254678
Bcl6	Gm5089	TRUE	1	transfac_pro__M01183	3.2	10kb	w0.001	0.159138	0.00157623
Bcl6	Gm973	TRUE	1	transfac_pro__M01183	3.2	10kb	w0.001	0.139505	0.0028006
Bcl6	Gnal	TRUE	1	transfac_pro__M01183	3.2	10kb	w0.001	0.0773319	0.00118003
Bcl6	Gnb4	TRUE	2	transfac_pro__M01183	3.2	10kb	w0.001	0.059803	0.00109335
Bcl6	Gpc3	TRUE	1	transfac_pro__M01183	3.2	10kb	w0.001	0.0786493	0.00135188
Bcl6	Gpc4	TRUE	1	transfac_pro__M01183	3.2	10kb	w0.001	0.214455	0.00184472
Bcl6	Gpc5	TRUE	1	transfac_pro__M01183	3.2	10kb	w0.001	0.224239	0.00206514
Bcl6	Grm3	TRUE	1	transfac_pro__M01183	3.2	10kb	w0.001	0.233319	0.00235592
Bcl6	Grm8	TRUE	1	transfac_pro__M01183	3.2	10kb	w0.001	0.0341213	0.00266116
Bcl6	Hbp1	TRUE	1	transfac_pro__M01183	3.2	10kb	w0.001	0.0446146	0.00115701
Bcl6	Hes1	TRUE	2	transfac_pro__M01183	3.2	10kb	w0.001	0.0973748	0.00282105
Bcl6	Hlf	TRUE	1	transfac_pro__M01183	3.2	10kb	w0.001	0.157924	0.00368497
Bcl6	Hopx	TRUE	1	transfac_pro__M01183	3.2	10kb	w0.001	0.230521	0.00139154
Bcl6	Hpgds	TRUE	1	transfac_pro__M01183	3.2	10kb	w0.001	0.0324904	0.00180243
Bcl6	Igfbp5	TRUE	1	transfac_pro__M01183	3.2	10kb	w0.001	0.0370222	0.00107681
Bcl6	Ikzf2	TRUE	2	transfac_pro__M01183	3.2	10kb	w0.001	0.0449924	0.00109292
Bcl6	Ildr2	TRUE	1	transfac_pro__M01183	3.2	10kb	w0.001	0.308406	0.00700974
Bcl6	Inpp4b	TRUE	1	transfac_pro__M01183	3.2	10kb	w0.001	0.112157	0.00217414
Bcl6	Intu	TRUE	1	transfac_pro__M01183	3.2	10kb	w0.001	0.124675	0.00202632
Bcl6	Iqch	TRUE	1	transfac_pro__M01183	3.2	10kb	w0.001	0.131465	0.00230125
Bcl6	Irs1	TRUE	1	transfac_pro__M01183	3.2	10kb	w0.001	0.0535224	0.00107409
Bcl6	Itga1	TRUE	2	transfac_pro__M01183	3.2	10kb	w0.001	0.0959684	0.00191285
Bcl6	Itpkb	TRUE	2	transfac_pro__M01183	3.2	10kb	w0.001	0.119821	0.00291924
Bcl6	Itpr2	TRUE	1	transfac_pro__M01183	3.2	10kb	w0.001	0.201783	0.00262866
Bcl6	Jam3	TRUE	1	transfac_pro__M01183	3.2	10kb	w0.001	0.0604569	0.00144165
Bcl6	Kcnh5	TRUE	1	transfac_pro__M01183	3.2	10kb	w0.001	0.129518	0.00257847
Bcl6	Kcnip4	TRUE	2	transfac_pro__M01183	3.2	10kb	w0.001	0.180613	0.00100302
Bcl6	Kcnmb4	TRUE	1	transfac_pro__M01183	3.2	10kb	w0.001	0.0500221	0.0012195
Bcl6	Kctd1	TRUE	2	transfac_pro__M01183	3.2	10kb	w0.001	0.110215	0.0012171
Bcl6	Kif13a	TRUE	1	transfac_pro__M01183	3.2	10kb	w0.001	0.102409	0.0011588
Bcl6	Klf9	TRUE	1	transfac_pro__M01183	3.2	10kb	w0.001	0.211801	0.0031992
Bcl6	L3mbtl3	TRUE	2	transfac_pro__M01183	3.2	10kb	w0.001	0.0787647	0.00119905
Bcl6	Lamc1	TRUE	1	transfac_pro__M01183	3.2	10kb	w0.001	0.111199	0.00133645
Bcl6	Lamp2	TRUE	1	transfac_pro__M01183	3.2	10kb	w0.001	0.113527	0.00149274
Bcl6	Ldb2	TRUE	1	transfac_pro__M01183	3.2	10kb	w0.001	0.223824	0.00308373
Bcl6	Lef1	TRUE	2	transfac_pro__M01183	3.2	10kb	w0.001	0.179227	0.00156746
Bcl6	Lgr4	TRUE	1	transfac_pro__M01183	3.2	10kb	w0.001	0.148612	0.00225166
Bcl6	Lhfpl3	TRUE	1	transfac_pro__M01183	3.2	10kb	w0.001	0.035087	0.00139154
Bcl6	Lix1	TRUE	1	transfac_pro__M01183	3.2	10kb	w0.001	0.203604	0.00393659
Bcl6	Lmcd1	TRUE	1	transfac_pro__M01183	3.2	10kb	w0.001	0.0995631	0.00250894
Bcl6	Lnx1	TRUE	1	transfac_pro__M01183	3.2	10kb	w0.001	0.0454474	0.00124928
Bcl6	Lpar1	TRUE	1	transfac_pro__M01183	3.2	10kb	w0.001	0.206326	0.00311291
Bcl6	Lrrc4c	TRUE	2	transfac_pro__M01183	3.2	10kb	w0.001	0.157433	0.00135817
Bcl6	Maf	TRUE	1	transfac_pro__M01183	3.2	10kb	w0.001	0.0562018	0.00217606
Bcl6	Maoa	TRUE	1	transfac_pro__M01183	3.2	10kb	w0.001	0.0389848	0.00131306
Bcl6	Map2k6	TRUE	1	transfac_pro__M01183	3.2	10kb	w0.001	0.14715	0.00197558
Bcl6	Map3k1	TRUE	2	transfac_pro__M01183	3.2	10kb	w0.001	0.0728246	0.00121863
Bcl6	Mast4	TRUE	1	transfac_pro__M01183	3.2	10kb	w0.001	0.179362	0.00491602
Bcl6	Mbd2	TRUE	1	transfac_pro__M01183	3.2	10kb	w0.001	0.0993245	0.00124707
Bcl6	Mcc	TRUE	2	transfac_pro__M01183	3.2	10kb	w0.001	0.230209	0.00241045
Bcl6	Mertk	TRUE	1	transfac_pro__M01183	3.2	10kb	w0.001	0.257247	0.00227789
Bcl6	Mgll	TRUE	1	transfac_pro__M01183	3.2	10kb	w0.001	0.300249	0.00699124
Bcl6	Mid1	TRUE	2	transfac_pro__M01183	3.2	10kb	w0.001	0.150541	0.00105966
Bcl6	Mpzl1	TRUE	1	transfac_pro__M01183	3.2	10kb	w0.001	0.0869034	0.0012405
Bcl6	Mxd1	TRUE	1	transfac_pro__M01183	3.2	10kb	w0.001	0.0376869	0.00135116
Bcl6	Mxi1	TRUE	2	transfac_pro__M01183	3.2	10kb	w0.001	0.0332594	0.0010611
Bcl6	Ncoa3	TRUE	1	transfac_pro__M01183	3.2	10kb	w0.001	0.0584549	0.00109704
Bcl6	Ndst4	TRUE	1	transfac_pro__M01183	3.2	10kb	w0.001	0.14355	0.00258007
Bcl6	Ndufaf4	TRUE	1	transfac_pro__M01183	3.2	10kb	w0.001	0.0809711	0.00133716
Bcl6	Nedd9	TRUE	2	transfac_pro__M01183	3.2	10kb	w0.001	0.130528	0.00236119
Bcl6	Neurog2	TRUE	2	transfac_pro__M01183	3.2	10kb	w0.001	0.0394461	0.00150188
Bcl6	Nfyc	TRUE	1	transfac_pro__M01183	3.2	10kb	w0.001	0.0861567	0.00109696
Bcl6	Nos1ap	TRUE	1	transfac_pro__M01183	3.2	10kb	w0.001	0.128081	0.00165486
Bcl6	Notch1	TRUE	1	transfac_pro__M01183	3.2	10kb	w0.001	0.167072	0.00124588
Bcl6	Npas3	TRUE	2	transfac_pro__M01183	3.2	10kb	w0.001	0.196851	0.00102093
Bcl6	Npnt	TRUE	1	transfac_pro__M01183	3.2	10kb	w0.001	0.142312	0.00258961
Bcl6	Nr1d1	TRUE	1	transfac_pro__M01183	3.2	10kb	w0.001	0.0805897	0.00249833
Bcl6	Nr2e1	TRUE	2	transfac_pro__M01183	3.2	10kb	w0.001	0.170254	0.00209146
Bcl6	Nr3c1	TRUE	1	transfac_pro__M01183	3.2	10kb	w0.001	0.26868	0.00567326
Bcl6	Nrxn3	TRUE	1	transfac_pro__M01183	3.2	10kb	w0.001	0.0409418	0.00106009
Bcl6	Ntng1	TRUE	1	transfac_pro__M01183	3.2	10kb	w0.001	0.14509	0.00127508
Bcl6	Nup93	TRUE	2	transfac_pro__M01183	3.2	10kb	w0.001	0.131462	0.00205973
Bcl6	Odf2l	TRUE	2	transfac_pro__M01183	3.2	10kb	w0.001	0.0554179	0.00125698
Bcl6	Olfm3	TRUE	2	transfac_pro__M01183	3.2	10kb	w0.001	0.0417552	0.00102195
Bcl6	Oprm1	TRUE	1	transfac_pro__M01183	3.2	10kb	w0.001	0.12792	0.00115004
Bcl6	Pag1	TRUE	1	transfac_pro__M01183	3.2	10kb	w0.001	0.0992314	0.00164906
Bcl6	Pamr1	TRUE	1	transfac_pro__M01183	3.2	10kb	w0.001	0.103124	0.00344818
Bcl6	Paqr8	TRUE	1	transfac_pro__M01183	3.2	10kb	w0.001	0.161445	0.00225581
Bcl6	Pax6	TRUE	1	transfac_pro__M01183	3.2	10kb	w0.001	0.133658	0.00186761
Bcl6	Pax6os1	TRUE	2	transfac_pro__M01183	3.2	10kb	w0.001	0.11629	0.00265664
Bcl6	Pcdh17	TRUE	2	transfac_pro__M01183	3.2	10kb	w0.001	0.142892	0.00190898
Bcl6	Pcsk5	TRUE	1	transfac_pro__M01183	3.2	10kb	w0.001	0.114236	0.00110113
Bcl6	Pde1a	TRUE	1	transfac_pro__M01183	3.2	10kb	w0.001	0.170324	0.00187812
Bcl6	Pde1c	TRUE	2	transfac_pro__M01183	3.2	10kb	w0.001	0.0701228	0.00125607
Bcl6	Pde3a	TRUE	1	transfac_pro__M01183	3.2	10kb	w0.001	0.121901	0.00249364
Bcl6	Pdzrn3	TRUE	2	transfac_pro__M01183	3.2	10kb	w0.001	0.182727	0.00145916
Bcl6	Pdzrn4	TRUE	1	transfac_pro__M01183	3.2	10kb	w0.001	0.055378	0.00199073
Bcl6	Peli2	TRUE	2	transfac_pro__M01183	3.2	10kb	w0.001	0.198809	0.00272685
Bcl6	Pex5l	TRUE	1	transfac_pro__M01183	3.2	10kb	w0.001	0.140653	0.00176881
Bcl6	Phka1	TRUE	1	transfac_pro__M01183	3.2	10kb	w0.001	0.104914	0.00137466
Bcl6	Pik3r3	TRUE	2	transfac_pro__M01183	3.2	10kb	w0.001	0.0671905	0.00105144
Bcl6	Pkig	TRUE	1	transfac_pro__M01183	3.2	10kb	w0.001	0.162209	0.00138107
Bcl6	Plag1	TRUE	1	transfac_pro__M01183	3.2	10kb	w0.001	0.0535793	0.00271063
Bcl6	Plagl1	TRUE	1	transfac_pro__M01183	3.2	10kb	w0.001	0.128658	0.00335403
Bcl6	Plekhg1	TRUE	2	transfac_pro__M01183	3.2	10kb	w0.001	0.162142	0.00145625
Bcl6	Pls3	TRUE	1	transfac_pro__M01183	3.2	10kb	w0.001	0.183718	0.00335888
Bcl6	Plxnc1	TRUE	1	transfac_pro__M01183	3.2	10kb	w0.001	0.146562	0.00239327
Bcl6	Pou3f2	TRUE	1	transfac_pro__M01183	3.2	10kb	w0.001	0.031419	0.00151202
Bcl6	Ppargc1a	TRUE	1	transfac_pro__M01183	3.2	10kb	w0.001	0.142808	0.00295375
Bcl6	Prickle1	TRUE	2	transfac_pro__M01183	3.2	10kb	w0.001	0.244768	0.0020128
Bcl6	Prune2	TRUE	1	transfac_pro__M01183	3.2	10kb	w0.001	0.162122	0.00236554
Bcl6	Ptar1	TRUE	1	transfac_pro__M01183	3.2	10kb	w0.001	0.1054	0.00176704
Bcl6	Ptch1	TRUE	1	transfac_pro__M01183	3.2	10kb	w0.001	0.162368	0.0018155
Bcl6	Ptchd1	TRUE	1	transfac_pro__M01183	3.2	10kb	w0.001	0.0713655	0.00106952
Bcl6	Pter	TRUE	1	transfac_pro__M01183	3.2	10kb	w0.001	0.186669	0.00299069
Bcl6	Ptpn13	TRUE	1	transfac_pro__M01183	3.2	10kb	w0.001	0.150512	0.00172201
Bcl6	Ptprj	TRUE	1	transfac_pro__M01183	3.2	10kb	w0.001	0.0891062	0.00118904
Bcl6	Rab22a	TRUE	1	transfac_pro__M01183	3.2	10kb	w0.001	0.0579653	0.00150089
Bcl6	Rbms2	TRUE	1	transfac_pro__M01183	3.2	10kb	w0.001	0.039932	0.00116013
Bcl6	Rest	TRUE	2	transfac_pro__M01183	3.2	10kb	w0.001	0.0660561	0.00187487
Bcl6	Rffl	TRUE	2	transfac_pro__M01183	3.2	10kb	w0.001	0.0821083	0.00146621
Bcl6	Rftn2	TRUE	2	transfac_pro__M01183	3.2	10kb	w0.001	0.179653	0.00149107
Bcl6	Rspo3	TRUE	2	transfac_pro__M01183	3.2	10kb	w0.001	0.0598988	0.0023948
Bcl6	Runx2	TRUE	2	transfac_pro__M01183	3.2	10kb	w0.001	0.138409	0.00249735
Bcl6	S1pr1	TRUE	1	transfac_pro__M01183	3.2	10kb	w0.001	0.149071	0.00257477
Bcl6	Sall2	TRUE	1	transfac_pro__M01183	3.2	10kb	w0.001	0.0704438	0.00194618
Bcl6	Samd5	TRUE	1	transfac_pro__M01183	3.2	10kb	w0.001	0.163168	0.00134906
Bcl6	Sash1	TRUE	2	transfac_pro__M01183	3.2	10kb	w0.001	0.208962	0.00195183
Bcl6	Scrg1	TRUE	1	transfac_pro__M01183	3.2	10kb	w0.001	0.113878	0.00356711
Bcl6	Scrn1	TRUE	1	transfac_pro__M01183	3.2	10kb	w0.001	0.0964065	0.00138341
Bcl6	Sdc2	TRUE	1	transfac_pro__M01183	3.2	10kb	w0.001	0.117102	0.00175676
Bcl6	Sema6a	TRUE	1	transfac_pro__M01183	3.2	10kb	w0.001	0.080741	0.00115459
Bcl6	Serpine2	TRUE	1	transfac_pro__M01183	3.2	10kb	w0.001	0.0502152	0.00172938
Bcl6	Sertad2	TRUE	1	transfac_pro__M01183	3.2	10kb	w0.001	0.0776208	0.00140151
Bcl6	Sesn3	TRUE	1	transfac_pro__M01183	3.2	10kb	w0.001	0.11245	0.0013592
Bcl6	Setbp1	TRUE	1	transfac_pro__M01183	3.2	10kb	w0.001	0.097216	0.00132838
Bcl6	Sfmbt2	TRUE	1	transfac_pro__M01183	3.2	10kb	w0.001	0.118706	0.00184531
Bcl6	Sgcd	TRUE	2	transfac_pro__M01183	3.2	10kb	w0.001	0.181929	0.0027792
Bcl6	Sh3rf1	TRUE	1	transfac_pro__M01183	3.2	10kb	w0.001	0.0386345	0.00106056
Bcl6	Shroom3	TRUE	2	transfac_pro__M01183	3.2	10kb	w0.001	0.103395	0.00170923
Bcl6	Sil1	TRUE	2	transfac_pro__M01183	3.2	10kb	w0.001	0.132358	0.00195423
Bcl6	Sin3a	TRUE	2	transfac_pro__M01183	3.2	10kb	w0.001	0.0507085	0.00131271
Bcl6	Skap2	TRUE	1	transfac_pro__M01183	3.2	10kb	w0.001	0.0794277	0.00215459
Bcl6	Slc1a3	TRUE	1	transfac_pro__M01183	3.2	10kb	w0.001	0.256746	0.0010466
Bcl6	Slc4a4	TRUE	1	transfac_pro__M01183	3.2	10kb	w0.001	0.161104	0.00210398
Bcl6	Slc6a15	TRUE	1	transfac_pro__M01183	3.2	10kb	w0.001	0.0960929	0.00143962
Bcl6	Slc9a9	TRUE	1	transfac_pro__M01183	3.2	10kb	w0.001	0.16215	0.00173949
Bcl6	Smad1	TRUE	1	transfac_pro__M01183	3.2	10kb	w0.001	0.0781577	0.00124606
Bcl6	Smad3	TRUE	1	transfac_pro__M01183	3.2	10kb	w0.001	0.204139	0.00222199
Bcl6	Smad7	TRUE	2	transfac_pro__M01183	3.2	10kb	w0.001	0.0484957	0.00247857
Bcl6	Snw1	TRUE	2	transfac_pro__M01183	3.2	10kb	w0.001	0.0468659	0.00129705
Bcl6	Sorcs1	TRUE	1	transfac_pro__M01183	3.2	10kb	w0.001	0.175054	0.00253375
Bcl6	Sox9	TRUE	1	transfac_pro__M01183	3.2	10kb	w0.001	0.16174	0.00248661
Bcl6	Sp1	TRUE	1	transfac_pro__M01183	3.2	10kb	w0.001	0.0518076	0.00158722
Bcl6	Sparcl1	TRUE	1	transfac_pro__M01183	3.2	10kb	w0.001	0.310094	0.0151228
Bcl6	Spry2	TRUE	1	transfac_pro__M01183	3.2	10kb	w0.001	0.107936	0.0018922
Bcl6	St18	TRUE	1	transfac_pro__M01183	3.2	10kb	w0.001	0.160044	0.00153864
Bcl6	St3gal6	TRUE	1	transfac_pro__M01183	3.2	10kb	w0.001	0.0592988	0.00206348
Bcl6	Stat5b	TRUE	1	transfac_pro__M01183	3.2	10kb	w0.001	0.043159	0.00145684
Bcl6	Svil	TRUE	1	transfac_pro__M01183	3.2	10kb	w0.001	0.117619	0.00362562
Bcl6	Tanc1	TRUE	1	transfac_pro__M01183	3.2	10kb	w0.001	0.26314	0.00254501
Bcl6	Tank	TRUE	2	transfac_pro__M01183	3.2	10kb	w0.001	0.109982	0.0013389
Bcl6	Tcf7l2	TRUE	2	transfac_pro__M01183	3.2	10kb	w0.001	0.195004	0.00117732
Bcl6	Tes	TRUE	1	transfac_pro__M01183	3.2	10kb	w0.001	0.119092	0.00191372
Bcl6	Thsd4	TRUE	2	transfac_pro__M01183	3.2	10kb	w0.001	0.0471099	0.00247361
Bcl6	Tiparp	TRUE	1	transfac_pro__M01183	3.2	10kb	w0.001	0.14443	0.00170635
Bcl6	Tmem100	TRUE	1	transfac_pro__M01183	3.2	10kb	w0.001	0.119346	0.00243317
Bcl6	Tmem47	TRUE	1	transfac_pro__M01183	3.2	10kb	w0.001	0.135804	0.00183021
Bcl6	Tnfrsf19	TRUE	1	transfac_pro__M01183	3.2	10kb	w0.001	0.130528	0.00215571
Bcl6	Tns3	TRUE	1	transfac_pro__M01183	3.2	10kb	w0.001	0.163788	0.00284337
Bcl6	Tox3	TRUE	1	transfac_pro__M01183	3.2	10kb	w0.001	0.197058	0.00112369
Bcl6	Traf3	TRUE	1	transfac_pro__M01183	3.2	10kb	w0.001	0.130099	0.00196501
Bcl6	Trpc1	TRUE	1	transfac_pro__M01183	3.2	10kb	w0.001	0.103365	0.0011375
Bcl6	Trps1	TRUE	2	transfac_pro__M01183	3.2	10kb	w0.001	0.182817	0.00117135
Bcl6	Tshz1	TRUE	1	transfac_pro__M01183	3.2	10kb	w0.001	0.0579729	0.00121585
Bcl6	Tshz2	TRUE	2	transfac_pro__M01183	3.2	10kb	w0.001	0.14153	0.00204431
Bcl6	Tshz3	TRUE	1	transfac_pro__M01183	3.2	10kb	w0.001	0.128541	0.00222855
Bcl6	Tspan12	TRUE	1	transfac_pro__M01183	3.2	10kb	w0.001	0.105453	0.00206534
Bcl6	Ubc	TRUE	1	transfac_pro__M01183	3.2	10kb	w0.001	0.0452565	0.00139657
Bcl6	Ugp2	TRUE	1	transfac_pro__M01183	3.2	10kb	w0.001	0.0768653	0.00128675
Bcl6	Usp25	TRUE	1	transfac_pro__M01183	3.2	10kb	w0.001	0.109326	0.0012769
Bcl6	Usp46	TRUE	1	transfac_pro__M01183	3.2	10kb	w0.001	0.0770167	0.001488
Bcl6	Usp53	TRUE	1	transfac_pro__M01183	3.2	10kb	w0.001	0.10814	0.00217147
Bcl6	Vsnl1	TRUE	1	transfac_pro__M01183	3.2	10kb	w0.001	0.111078	0.00140332
Bcl6	Wars2	TRUE	1	transfac_pro__M01183	3.2	10kb	w0.001	0.0701908	0.00175242
Bcl6	Wdfy2	TRUE	1	transfac_pro__M01183	3.2	10kb	w0.001	0.0675654	0.00118242
Bcl6	Xiap	TRUE	1	transfac_pro__M01183	3.2	10kb	w0.001	0.0984655	0.00157803
Bcl6	Yaf2	TRUE	1	transfac_pro__M01183	3.2	10kb	w0.001	0.0764722	0.00128461
Bcl6	Yes1	TRUE	1	transfac_pro__M01183	3.2	10kb	w0.001	0.0380832	0.00118465
Bcl6	Zbtb38	TRUE	2	transfac_pro__M01183	3.2	10kb	w0.001	0.0570532	0.00101221
Bcl6	Zbtb7c	TRUE	2	transfac_pro__M01183	3.2	10kb	w0.001	0.128932	0.00245072
Bcl6	Zdbf2	TRUE	1	transfac_pro__M01183	3.2	10kb	w0.001	0.048357	0.00240672
Bcl6	Zfhx3	TRUE	2	transfac_pro__M01183	3.2	10kb	w0.001	0.055482	0.00188701
Bcl6	Zfhx4	TRUE	1	transfac_pro__M01183	3.2	10kb	w0.001	0.117175	0.00453388
Bcl6	Zfp143	TRUE	1	transfac_pro__M01183	3.2	10kb	w0.001	0.0365351	0.0014907
Bcl6	Zfp174	TRUE	1	transfac_pro__M01183	3.2	10kb	w0.001	0.0398438	0.00151527
Bcl6	Zfp217	TRUE	1	transfac_pro__M01183	3.2	10kb	w0.001	0.0345533	0.00139945
Bcl6	Zfp277	TRUE	1	transfac_pro__M01183	3.2	10kb	w0.001	0.0823586	0.00131433
Bcl6	Zfp280c	TRUE	1	transfac_pro__M01183	3.2	10kb	w0.001	0.0938466	0.00100111
Bcl6	Zfp286	TRUE	1	transfac_pro__M01183	3.2	10kb	w0.001	0.046206	0.00124077
Bcl6	Zfp36l1	TRUE	2	transfac_pro__M01183	3.2	10kb	w0.001	0.217455	0.00215783
Bcl6	Zfp462	TRUE	1	transfac_pro__M01183	3.2	10kb	w0.001	0.169578	0.00112069
Bcl6	Zfp507	TRUE	1	transfac_pro__M01183	3.2	10kb	w0.001	0.0629107	0.00121866
Bcl6	Zfp516	TRUE	2	transfac_pro__M01183	3.2	10kb	w0.001	0.0878826	0.00158715
Bcl6	Zfp518a	TRUE	1	transfac_pro__M01183	3.2	10kb	w0.001	0.0347066	0.00143069
Bcl6	Zfp521	TRUE	1	transfac_pro__M01183	3.2	10kb	w0.001	0.0952037	0.00117666
Bcl6	Zfp523	TRUE	1	transfac_pro__M01183	3.2	10kb	w0.001	0.0705323	0.00110438
Bcl6	Zfp710	TRUE	2	transfac_pro__M01183	3.2	10kb	w0.001	0.0616481	0.00125916
Bcl6	Zfp780b	TRUE	1	transfac_pro__M01183	3.2	10kb	w0.001	0.037065	0.00146597
Bcl6	Zfp827	TRUE	1	transfac_pro__M01183	3.2	10kb	w0.001	0.0945996	0.00123196
Bcl6	Zfx	TRUE	2	transfac_pro__M01183	3.2	10kb	w0.001	0.0801126	0.00124758
Bcl6	Zhx2	TRUE	2	transfac_pro__M01183	3.2	10kb	w0.001	0.230021	0.00318978
Bcl6	Zic1	TRUE	2	transfac_pro__M01183	3.2	10kb	w0.001	0.103939	0.00343139
Bcl6	Zic2	TRUE	1	transfac_pro__M01183	3.2	10kb	w0.001	0.133751	0.00197139
Bcl6	Zic4	TRUE	2	transfac_pro__M01183	3.2	10kb	w0.001	0.090441	0.00250791
Bcl6	Zic5	TRUE	1	transfac_pro__M01183	3.2	10kb	w0.001	0.116888	0.00241268
Bcl6	2610203C22Rik	TRUE	1	transfac_pro__M01183	3.07	500bp	w0.001IgnCorr	0.0767972	0.00251573
Bcl6	Abcg2	TRUE	1	transfac_pro__M01183	3.07	500bp	w0.001IgnCorr	-0.00796415	0.00101715
Bcl6	Abtb2	TRUE	1	transfac_pro__M01183	3.07	500bp	w0.001IgnCorr	0.163829	0.00210834
Bcl6	Acsf2	TRUE	1	transfac_pro__M01183	3.07	500bp	w0.001IgnCorr	0.140553	0.00272342
Bcl6	Adamts10	TRUE	1	transfac_pro__M01183	3.07	500bp	w0.001IgnCorr	0.0319882	0.00109838
Bcl6	Apool	TRUE	1	transfac_pro__M01183	3.07	500bp	w0.001IgnCorr	0.0324608	0.00107078
Bcl6	Arhgef6	TRUE	1	transfac_pro__M01183	3.07	500bp	w0.001IgnCorr	0.0692401	0.00249948
Bcl6	Arid3b	TRUE	1	transfac_pro__M01183	3.07	500bp	w0.001IgnCorr	0.0139382	0.00120362
Bcl6	Arl4c	TRUE	1	transfac_pro__M01183	3.07	500bp	w0.001IgnCorr	0.0279705	0.00106978
Bcl6	Arrdc3	TRUE	1	transfac_pro__M01183	3.07	500bp	w0.001IgnCorr	0.0570459	0.00135572
Bcl6	Atp1a2	TRUE	1	transfac_pro__M01183	3.07	500bp	w0.001IgnCorr	0.231648	0.00190362
Bcl6	Car10	TRUE	1	transfac_pro__M01183	3.07	500bp	w0.001IgnCorr	0.101384	0.00185527
Bcl6	Cc2d2a	TRUE	1	transfac_pro__M01183	3.07	500bp	w0.001IgnCorr	0.172645	0.00294455
Bcl6	Ccdc136	TRUE	1	transfac_pro__M01183	3.07	500bp	w0.001IgnCorr	0.0509065	0.00133429
Bcl6	Cdc14a	TRUE	1	transfac_pro__M01183	3.07	500bp	w0.001IgnCorr	0.149698	0.00134068
Bcl6	Cdc14b	TRUE	1	transfac_pro__M01183	3.07	500bp	w0.001IgnCorr	0.0424837	0.00135155
Bcl6	Cdkn1b	TRUE	1	transfac_pro__M01183	3.07	500bp	w0.001IgnCorr	0.0375782	0.0015515
Bcl6	Cep57l1	TRUE	1	transfac_pro__M01183	3.07	500bp	w0.001IgnCorr	0.0578678	0.00135621
Bcl6	Chsy1	TRUE	1	transfac_pro__M01183	3.07	500bp	w0.001IgnCorr	0.0744937	0.00126473
Bcl6	Cxxc5	TRUE	1	transfac_pro__M01183	3.07	500bp	w0.001IgnCorr	0.0137604	0.00100566
Bcl6	Dapp1	TRUE	1	transfac_pro__M01183	3.07	500bp	w0.001IgnCorr	0.111304	0.00261126
Bcl6	Dbp	TRUE	1	transfac_pro__M01183	3.07	500bp	w0.001IgnCorr	0.0950176	0.00191343
Bcl6	Dcx	TRUE	1	transfac_pro__M01183	3.07	500bp	w0.001IgnCorr	-0.222839	0.00195485
Bcl6	Disp1	TRUE	1	transfac_pro__M01183	3.07	500bp	w0.001IgnCorr	0.0407211	0.00171101
Bcl6	Elmo1	TRUE	1	transfac_pro__M01183	3.07	500bp	w0.001IgnCorr	-0.19589	0.00154308
Bcl6	Enkur	TRUE	1	transfac_pro__M01183	3.07	500bp	w0.001IgnCorr	0.0643462	0.00136637
Bcl6	Ephb1	TRUE	1	transfac_pro__M01183	3.07	500bp	w0.001IgnCorr	0.15336	0.00138643
Bcl6	Esrrg	TRUE	1	transfac_pro__M01183	3.07	500bp	w0.001IgnCorr	-0.00807394	0.00170755
Bcl6	Ezr	TRUE	1	transfac_pro__M01183	3.07	500bp	w0.001IgnCorr	0.0602626	0.00112671
Bcl6	Fam102b	TRUE	1	transfac_pro__M01183	3.07	500bp	w0.001IgnCorr	0.0314035	0.0013101
Bcl6	Fam126a	TRUE	1	transfac_pro__M01183	3.07	500bp	w0.001IgnCorr	0.0225466	0.00116985
Bcl6	Fam20a	TRUE	1	transfac_pro__M01183	3.07	500bp	w0.001IgnCorr	0.19749	0.00311165
Bcl6	Fndc3b	TRUE	1	transfac_pro__M01183	3.07	500bp	w0.001IgnCorr	0.166073	0.00131926
Bcl6	Fosl1	TRUE	1	transfac_pro__M01183	3.07	500bp	w0.001IgnCorr	0.0215068	0.00185633
Bcl6	Gfra1	TRUE	1	transfac_pro__M01183	3.07	500bp	w0.001IgnCorr	0.0367436	0.00158185
Bcl6	Gli1	TRUE	1	transfac_pro__M01183	3.07	500bp	w0.001IgnCorr	0.148045	0.0019351
Bcl6	Gli2	TRUE	1	transfac_pro__M01183	3.07	500bp	w0.001IgnCorr	0.220873	0.00204423
Bcl6	Glp2r	TRUE	1	transfac_pro__M01183	3.07	500bp	w0.001IgnCorr	0.206941	0.00299248
Bcl6	Gm7854	TRUE	1	transfac_pro__M01183	3.07	500bp	w0.001IgnCorr	0.0388543	0.00132399
Bcl6	Gpc6	TRUE	1	transfac_pro__M01183	3.07	500bp	w0.001IgnCorr	0.165485	0.00115234
Bcl6	Hs6st2	TRUE	1	transfac_pro__M01183	3.07	500bp	w0.001IgnCorr	0.00987739	0.00293419
Bcl6	Id4	TRUE	1	transfac_pro__M01183	3.07	500bp	w0.001IgnCorr	0.212565	0.00310086
Bcl6	Irf2	TRUE	1	transfac_pro__M01183	3.07	500bp	w0.001IgnCorr	0.139147	0.00161268
Bcl6	Jam2	TRUE	1	transfac_pro__M01183	3.07	500bp	w0.001IgnCorr	0.142682	0.00234286
Bcl6	Kdm3a	TRUE	1	transfac_pro__M01183	3.07	500bp	w0.001IgnCorr	0.0875882	0.00134987
Bcl6	Kifc3	TRUE	1	transfac_pro__M01183	3.07	500bp	w0.001IgnCorr	0.12246	0.00231575
Bcl6	Lhx9	TRUE	1	transfac_pro__M01183	3.07	500bp	w0.001IgnCorr	0.0291443	0.00163024
Bcl6	Lrp4	TRUE	1	transfac_pro__M01183	3.07	500bp	w0.001IgnCorr	0.218032	0.00236485
Bcl6	Lrrc1	TRUE	1	transfac_pro__M01183	3.07	500bp	w0.001IgnCorr	0.186576	0.00201832
Bcl6	Lrrc3b	TRUE	1	transfac_pro__M01183	3.07	500bp	w0.001IgnCorr	0.0883032	0.00109721
Bcl6	Lrrc51	TRUE	1	transfac_pro__M01183	3.07	500bp	w0.001IgnCorr	0.0549263	0.00113887
Bcl6	Man2a1	TRUE	1	transfac_pro__M01183	3.07	500bp	w0.001IgnCorr	0.0650999	0.00180812
Bcl6	Mastl	TRUE	1	transfac_pro__M01183	3.07	500bp	w0.001IgnCorr	0.024648	0.00191988
Bcl6	Max	TRUE	1	transfac_pro__M01183	3.07	500bp	w0.001IgnCorr	0.0834331	0.0015978
Bcl6	Mdk	TRUE	1	transfac_pro__M01183	3.07	500bp	w0.001IgnCorr	0.0132623	0.00109517
Bcl6	Mid2	TRUE	1	transfac_pro__M01183	3.07	500bp	w0.001IgnCorr	0.0578142	0.00125528
Bcl6	Mttp	TRUE	1	transfac_pro__M01183	3.07	500bp	w0.001IgnCorr	0.0874073	0.00145215
Bcl6	Mycn	TRUE	1	transfac_pro__M01183	3.07	500bp	w0.001IgnCorr	-0.0491426	0.00100914
Bcl6	Myo1e	TRUE	1	transfac_pro__M01183	3.07	500bp	w0.001IgnCorr	0.15958	0.00162272
Bcl6	Nde1	TRUE	1	transfac_pro__M01183	3.07	500bp	w0.001IgnCorr	0.0603389	0.00184758
Bcl6	Ndufc2	TRUE	1	transfac_pro__M01183	3.07	500bp	w0.001IgnCorr	0.0830019	0.00203543
Bcl6	Neurod2	TRUE	1	transfac_pro__M01183	3.07	500bp	w0.001IgnCorr	0.00685371	0.00272102
Bcl6	Nmnat2	TRUE	1	transfac_pro__M01183	3.07	500bp	w0.001IgnCorr	-0.0193676	0.00107846
Bcl6	Nmnat3	TRUE	1	transfac_pro__M01183	3.07	500bp	w0.001IgnCorr	0.0245261	0.00136463
Bcl6	Nnt	TRUE	1	transfac_pro__M01183	3.07	500bp	w0.001IgnCorr	0.0835537	0.00132191
Bcl6	Nova1	TRUE	1	transfac_pro__M01183	3.07	500bp	w0.001IgnCorr	0.152219	0.00149428
Bcl6	Ntn4	TRUE	1	transfac_pro__M01183	3.07	500bp	w0.001IgnCorr	0.153272	0.00207858
Bcl6	Olfml1	TRUE	1	transfac_pro__M01183	3.07	500bp	w0.001IgnCorr	0.0948523	0.00168716
Bcl6	Osbpl10	TRUE	1	transfac_pro__M01183	3.07	500bp	w0.001IgnCorr	0.0873803	0.00139205
Bcl6	Oxr1	TRUE	1	transfac_pro__M01183	3.07	500bp	w0.001IgnCorr	0.158866	0.00129732
Bcl6	Pcgf2	TRUE	1	transfac_pro__M01183	3.07	500bp	w0.001IgnCorr	-0.0335776	0.00101709
Bcl6	Pcgf5	TRUE	1	transfac_pro__M01183	3.07	500bp	w0.001IgnCorr	0.157164	0.00258488
Bcl6	Pdgfrb	TRUE	1	transfac_pro__M01183	3.07	500bp	w0.001IgnCorr	0.145811	0.00221905
Bcl6	Phactr2	TRUE	1	transfac_pro__M01183	3.07	500bp	w0.001IgnCorr	0.163779	0.00249661
Bcl6	Plch1	TRUE	1	transfac_pro__M01183	3.07	500bp	w0.001IgnCorr	0.0253504	0.0011062
Bcl6	Plp1	TRUE	1	transfac_pro__M01183	3.07	500bp	w0.001IgnCorr	0.0164507	0.00106807
Bcl6	Ppfibp1	TRUE	1	transfac_pro__M01183	3.07	500bp	w0.001IgnCorr	0.0739191	0.00106491
Bcl6	Prdm15	TRUE	1	transfac_pro__M01183	3.07	500bp	w0.001IgnCorr	0.059641	0.00169648
Bcl6	Prdm16	TRUE	1	transfac_pro__M01183	3.07	500bp	w0.001IgnCorr	0.218389	0.00151941
Bcl6	Prex2	TRUE	1	transfac_pro__M01183	3.07	500bp	w0.001IgnCorr	0.280823	0.00347442
Bcl6	Prtg	TRUE	1	transfac_pro__M01183	3.07	500bp	w0.001IgnCorr	0.145276	0.00159684
Bcl6	Ptprq	TRUE	1	transfac_pro__M01183	3.07	500bp	w0.001IgnCorr	0.0082381	0.00107645
Bcl6	Rassf2	TRUE	1	transfac_pro__M01183	3.07	500bp	w0.001IgnCorr	0.11146	0.00178346
Bcl6	Reck	TRUE	1	transfac_pro__M01183	3.07	500bp	w0.001IgnCorr	0.073305	0.0012233
Bcl6	Rfx5	TRUE	1	transfac_pro__M01183	3.07	500bp	w0.001IgnCorr	0.0314372	0.00139154
Bcl6	Rgl1	TRUE	1	transfac_pro__M01183	3.07	500bp	w0.001IgnCorr	0.190849	0.00197649
Bcl6	Rhoq	TRUE	1	transfac_pro__M01183	3.07	500bp	w0.001IgnCorr	0.0804024	0.00139547
Bcl6	Rpap2	TRUE	1	transfac_pro__M01183	3.07	500bp	w0.001IgnCorr	0.0295702	0.00121392
Bcl6	Rpl11	TRUE	1	transfac_pro__M01183	3.07	500bp	w0.001IgnCorr	0.0166206	0.0010329
Bcl6	Rtn4rl1	TRUE	1	transfac_pro__M01183	3.07	500bp	w0.001IgnCorr	0.135006	0.00100562
Bcl6	Rttn	TRUE	1	transfac_pro__M01183	3.07	500bp	w0.001IgnCorr	0.0121815	0.00107204
Bcl6	Runx1t1	TRUE	1	transfac_pro__M01183	3.07	500bp	w0.001IgnCorr	0.0106743	0.00142083
Bcl6	Samd4	TRUE	1	transfac_pro__M01183	3.07	500bp	w0.001IgnCorr	0.210658	0.00241154
Bcl6	Satb2	TRUE	1	transfac_pro__M01183	3.07	500bp	w0.001IgnCorr	0.0194613	0.00142318
Bcl6	Sgk1	TRUE	1	transfac_pro__M01183	3.07	500bp	w0.001IgnCorr	0.0032149	0.0010824
Bcl6	Sh3bgrl	TRUE	1	transfac_pro__M01183	3.07	500bp	w0.001IgnCorr	0.0211427	0.00111375
Bcl6	Sirpa	TRUE	1	transfac_pro__M01183	3.07	500bp	w0.001IgnCorr	0.167619	0.00252926
Bcl6	Slc14a1	TRUE	1	transfac_pro__M01183	3.07	500bp	w0.001IgnCorr	0.142021	0.00246421
Bcl6	Slc7a11	TRUE	1	transfac_pro__M01183	3.07	500bp	w0.001IgnCorr	0.111325	0.00235073
Bcl6	Smc4	TRUE	1	transfac_pro__M01183	3.07	500bp	w0.001IgnCorr	0.0641368	0.00128039
Bcl6	Sox11	TRUE	1	transfac_pro__M01183	3.07	500bp	w0.001IgnCorr	-0.235825	0.00253586
Bcl6	Sox8	TRUE	1	transfac_pro__M01183	3.07	500bp	w0.001IgnCorr	0.127758	0.0030972
Bcl6	Spats1	TRUE	1	transfac_pro__M01183	3.07	500bp	w0.001IgnCorr	0.0748574	0.00188613
Bcl6	Srf	TRUE	1	transfac_pro__M01183	3.07	500bp	w0.001IgnCorr	0.0396566	0.00149975
Bcl6	Stambpl1	TRUE	1	transfac_pro__M01183	3.07	500bp	w0.001IgnCorr	0.0127672	0.00115259
Bcl6	Steap2	TRUE	1	transfac_pro__M01183	3.07	500bp	w0.001IgnCorr	-0.0219844	0.00143772
Bcl6	Tagln3	TRUE	1	transfac_pro__M01183	3.07	500bp	w0.001IgnCorr	0.0437394	0.00129568
Bcl6	Tef	TRUE	1	transfac_pro__M01183	3.07	500bp	w0.001IgnCorr	0.201805	0.00309321
Bcl6	Tgif2	TRUE	1	transfac_pro__M01183	3.07	500bp	w0.001IgnCorr	0.00212597	0.00115637
Bcl6	Timp3	TRUE	1	transfac_pro__M01183	3.07	500bp	w0.001IgnCorr	0.00120152	0.00136175
Bcl6	Tjp2	TRUE	1	transfac_pro__M01183	3.07	500bp	w0.001IgnCorr	0.13652	0.00140833
Bcl6	Tle3	TRUE	1	transfac_pro__M01183	3.07	500bp	w0.001IgnCorr	0.00103346	0.00115403
Bcl6	Tor1aip1	TRUE	1	transfac_pro__M01183	3.07	500bp	w0.001IgnCorr	0.116847	0.00195824
Bcl6	Tox	TRUE	1	transfac_pro__M01183	3.07	500bp	w0.001IgnCorr	0.014065	0.00290527
Bcl6	Trib2	TRUE	1	transfac_pro__M01183	3.07	500bp	w0.001IgnCorr	0.175665	0.0151048
Bcl6	Ttc26	TRUE	1	transfac_pro__M01183	3.07	500bp	w0.001IgnCorr	0.0862515	0.00124863
Bcl6	Ubash3b	TRUE	1	transfac_pro__M01183	3.07	500bp	w0.001IgnCorr	0.112356	0.00315625
Bcl6	Usp1	TRUE	1	transfac_pro__M01183	3.07	500bp	w0.001IgnCorr	0.0200087	0.0012733
Bcl6	Wnt8b	TRUE	1	transfac_pro__M01183	3.07	500bp	w0.001IgnCorr	0.121455	0.00293381
Bcl6	Yap1	TRUE	1	transfac_pro__M01183	3.07	500bp	w0.001IgnCorr	0.186553	0.00213068
Bcl6	Zcchc24	TRUE	1	transfac_pro__M01183	3.07	500bp	w0.001IgnCorr	0.176141	0.00176459
Bcl6	Zfp385b	TRUE	1	transfac_pro__M01183	3.07	500bp	w0.001IgnCorr	-0.239937	0.00214309
Bcl6	Zfp579	TRUE	1	transfac_pro__M01183	3.07	500bp	w0.001IgnCorr	-0.0017029	0.00137295
Bcl6	Zfp804b	TRUE	1	transfac_pro__M01183	3.07	500bp	w0.001IgnCorr	0.13766	0.00350151
Bcl6	Zkscan3	TRUE	1	transfac_pro__M01183	3.07	500bp	w0.001IgnCorr	0.0576813	0.00110324
Bhlhe22	Adam12	TRUE	4	hocomoco__BHE22_HUMAN.H11MO.0.D	3.66	10kb	top50Andtop3sd	0.240661	0.0104962
Bhlhe22	Bhlhe22	TRUE	4	hocomoco__BHE22_HUMAN.H11MO.0.D	3.66	10kb	top50Andtop3sd	1	#N/A
Bhlhe22	Clcn5	TRUE	4	hocomoco__BHE22_HUMAN.H11MO.0.D	3.66	10kb	top50Andtop3sd	0.27325	0.0113351
Bhlhe22	Cntn6	TRUE	4	hocomoco__BHE22_HUMAN.H11MO.0.D	3.66	10kb	top50Andtop3sd	0.172518	0.0108147
Bhlhe22	Cntnap5a	TRUE	4	hocomoco__BHE22_HUMAN.H11MO.0.D	3.66	10kb	top50Andtop3sd	0.386757	0.0108114
Bhlhe22	Cntnap5b	TRUE	4	hocomoco__BHE22_HUMAN.H11MO.0.D	3.66	10kb	top50Andtop3sd	0.317708	0.00915565
Bhlhe22	Kitl	TRUE	4	hocomoco__BHE22_HUMAN.H11MO.0.D	3.66	10kb	top50Andtop3sd	0.264054	0.0114757
Bhlhe22	Myo16	TRUE	4	hocomoco__BHE22_HUMAN.H11MO.0.D	3.66	10kb	top50Andtop3sd	0.244869	0.0113399
Bhlhe22	Nell1	TRUE	4	hocomoco__BHE22_HUMAN.H11MO.0.D	3.66	10kb	top50Andtop3sd	0.275146	0.00900978
Bhlhe22	Rab3c	TRUE	4	hocomoco__BHE22_HUMAN.H11MO.0.D	3.66	10kb	top50Andtop3sd	0.254025	0.0086862
Bhlhe22	Slain1	TRUE	4	hocomoco__BHE22_HUMAN.H11MO.0.D	3.66	10kb	top50Andtop3sd	0.241215	0.00890114
Bhlhe22	Slc8a1	TRUE	4	hocomoco__BHE22_HUMAN.H11MO.0.D	3.66	10kb	top50Andtop3sd	0.377615	0.0156883
Bhlhe22	Acan	TRUE	3	cisbp__M5307	3.22	10kb	top50Andtop3sd	0.177068	0.00912889
Bhlhe22	Col15a1	TRUE	2	cisbp__M5307	3.22	10kb	top50Andtop3sd	0.194186	0.0103658
Bhlhe22	Dpysl3	TRUE	2	cisbp__M5307	3.22	10kb	top50Andtop3sd	0.257598	0.00899275
Bhlhe22	Fgf13	TRUE	3	cisbp__M5307	3.22	10kb	top50Andtop3sd	0.320238	0.0149319
Bhlhe22	Fnbp1l	TRUE	3	cisbp__M5307	3.22	10kb	top50Andtop3sd	0.289854	0.0108425
Bhlhe22	Frmd3	TRUE	3	cisbp__M5307	3.22	10kb	top50Andtop3sd	0.301264	0.0140807
Bhlhe22	Garnl3	TRUE	3	cisbp__M5307	3.22	10kb	top50Andtop3sd	0.232963	0.0128296
Bhlhe22	Glra2	TRUE	2	cisbp__M5307	3.22	10kb	top50Andtop3sd	0.22291	0.0100683
Bhlhe22	Pappa2	TRUE	3	cisbp__M5307	3.22	10kb	top50Andtop3sd	0.258819	0.012215
Bhlhe22	Pik3r1	TRUE	3	cisbp__M5307	3.22	10kb	top50Andtop3sd	0.225395	0.00894046
Bhlhe22	Ptpro	TRUE	3	cisbp__M5307	3.22	10kb	top50Andtop3sd	0.410085	0.0195257
Bhlhe22	Rgs6	TRUE	3	cisbp__M5307	3.22	10kb	top50Andtop3sd	0.362498	0.0149792
Bhlhe22	Robo1	TRUE	3	cisbp__M5307	3.22	10kb	top50Andtop3sd	0.305529	0.0113076
Bhlhe22	Sema3e	TRUE	3	cisbp__M5307	3.22	10kb	top50Andtop3sd	0.256658	0.0120686
Bhlhe22	Syn3	TRUE	3	cisbp__M5307	3.22	10kb	top50Andtop3sd	0.33853	0.0117853
Bhlhe22	Tspan18	TRUE	3	cisbp__M5307	3.22	10kb	top50Andtop3sd	0.292268	0.0120614
Bhlhe22	Zfp385b	TRUE	3	cisbp__M5307	3.22	10kb	top50Andtop3sd	0.383899	0.0176567
Bhlhe22	Astn2	FALSE	1	hocomoco__OLIG1_HUMAN.H11MO.0.D	3.19	10kb	top50Andtop3sd	0.204513	0.0108932
Bhlhe22	Eps8	FALSE	1	hocomoco__OLIG1_HUMAN.H11MO.0.D	3.19	10kb	top50Andtop3sd	0.153157	0.00945312
Bhlhe22	Nrp2	FALSE	1	hocomoco__OLIG1_HUMAN.H11MO.0.D	3.19	10kb	top50Andtop3sd	0.373725	0.016026
Bhlhe22	Pde4b	FALSE	1	hocomoco__OLIG1_HUMAN.H11MO.0.D	3.19	10kb	top50Andtop3sd	0.213787	0.00872555
Bhlhe22	Sema3c	FALSE	1	hocomoco__OLIG1_HUMAN.H11MO.0.D	3.19	10kb	top50Andtop3sd	0.292753	0.00888633
Bhlhe40	Arhgef10	FALSE	7	dbcorrdb__MYC__ENCSR000DMM_1__m1	4.12	500bp	top50Andtop1sd	0.071513	0.00170354
Bhlhe40	Dbp	FALSE	17	dbcorrdb__MYC__ENCSR000DMM_1__m1	4.12	500bp	top50Andtop1sd	0.0588213	0.00226796
Bhlhe40	Kifc3	FALSE	16	dbcorrdb__MYC__ENCSR000DMM_1__m1	4.12	500bp	top50Andtop1sd	0.0611825	0.00157075
Bhlhe40	Klf10	FALSE	15	dbcorrdb__MYC__ENCSR000DMM_1__m1	4.12	500bp	top50Andtop1sd	0.0363547	0.0025355
Bhlhe40	Lonrf3	FALSE	13	dbcorrdb__MYC__ENCSR000DMM_1__m1	4.12	500bp	top50Andtop1sd	0.108283	0.00175216
Bhlhe40	Ar	FALSE	3	dbcorrdb__SMARCA4__ENCSR000EZC_1__m10	3.97	500bp	top50Andtop1sdIgnCorr	0.111626	0.00188858
Bhlhe40	Cebpd	FALSE	3	dbcorrdb__SMARCA4__ENCSR000EZC_1__m10	3.97	500bp	top50Andtop1sdIgnCorr	0.0893368	0.00222443
Bhlhe40	Erf	FALSE	4	dbcorrdb__SMARCA4__ENCSR000EZC_1__m10	3.97	500bp	top50Andtop1sdIgnCorr	0.0820564	0.00165559
Bhlhe40	Fxyd1	FALSE	3	dbcorrdb__SMARCA4__ENCSR000EZC_1__m10	3.97	500bp	top50Andtop1sdIgnCorr	0.043228	0.00164505
Bhlhe40	Grb10	FALSE	4	dbcorrdb__SMARCA4__ENCSR000EZC_1__m10	3.97	500bp	top50Andtop1sdIgnCorr	0.0775211	0.0020104
Bhlhe40	Hhip	FALSE	5	dbcorrdb__SMARCA4__ENCSR000EZC_1__m10	3.97	500bp	top50Andtop1sdIgnCorr	0.0534631	0.00159266
Bhlhe40	Lfng	FALSE	10	dbcorrdb__SMARCA4__ENCSR000EZC_1__m10	3.97	500bp	top50Andtop1sdIgnCorr	0.079437	0.00266328
Bhlhe40	Nr2f6	FALSE	4	dbcorrdb__SMARCA4__ENCSR000EZC_1__m10	3.97	500bp	top50Andtop1sdIgnCorr	0.0267508	0.00190376
Bhlhe40	Pin1	FALSE	3	dbcorrdb__SMARCA4__ENCSR000EZC_1__m10	3.97	500bp	top50Andtop1sdIgnCorr	0.0441326	0.00168317
Bhlhe40	Pls1	FALSE	4	dbcorrdb__SMARCA4__ENCSR000EZC_1__m10	3.97	500bp	top50Andtop1sdIgnCorr	0.105384	0.00183063
Bhlhe40	Sdk2	FALSE	8	dbcorrdb__SMARCA4__ENCSR000EZC_1__m10	3.97	500bp	top50Andtop1sdIgnCorr	0.0841458	0.00161422
Bhlhe40	Sfmbt2	FALSE	3	dbcorrdb__SMARCA4__ENCSR000EZC_1__m10	3.97	500bp	top50Andtop1sdIgnCorr	0.104595	0.00239039
Bhlhe40	Slc7a10	FALSE	3	dbcorrdb__SMARCA4__ENCSR000EZC_1__m10	3.97	500bp	top50Andtop1sdIgnCorr	0.0549749	0.00159336
Bhlhe40	Tmc7	FALSE	1	dbcorrdb__SMARCA4__ENCSR000EZC_1__m10	3.97	500bp	top50Andtop1sdIgnCorr	0.0722183	0.00168486
Bhlhe40	Tmem144	FALSE	2	dbcorrdb__SMARCA4__ENCSR000EZC_1__m10	3.97	500bp	top50Andtop1sdIgnCorr	0.114834	0.0021486
Bhlhe40	Tshz3	FALSE	5	dbcorrdb__SMARCA4__ENCSR000EZC_1__m10	3.97	500bp	top50Andtop1sdIgnCorr	0.0805175	0.00165954
Bhlhe40	Vegfc	FALSE	2	dbcorrdb__SMARCA4__ENCSR000EZC_1__m10	3.97	500bp	top50Andtop1sdIgnCorr	0.0773234	0.00185789
Bhlhe40	Zbtb7c	FALSE	5	dbcorrdb__SMARCA4__ENCSR000EZC_1__m10	3.97	500bp	top50Andtop1sdIgnCorr	0.0618255	0.00171037
Bhlhe40	Zdbf2	FALSE	2	dbcorrdb__SMARCA4__ENCSR000EZC_1__m10	3.97	500bp	top50Andtop1sdIgnCorr	0.0284623	0.00168946
Bhlhe40	2900052N01Rik	TRUE	1	transfac_pro__M00997	3.59	500bp	top50Andtop1sd	0.0589804	0.00179852
Bhlhe40	Bcl6	TRUE	13	transfac_pro__M00997	3.59	500bp	top50Andtop1sd	0.12822	0.00180755
Bhlhe40	Bhlhe40	TRUE	15	transfac_pro__M00997	3.59	500bp	top50Andtop1sd	1	#N/A
Bhlhe40	Cdh19	TRUE	2	transfac_pro__M00997	3.59	500bp	top50Andtop1sd	0.0303735	0.00242953
Bhlhe40	Grin3a	TRUE	3	transfac_pro__M00997	3.59	500bp	top50Andtop1sd	0.0513529	0.00224881
Bhlhe40	Nr1d1	TRUE	15	transfac_pro__M00997	3.59	500bp	top50Andtop1sd	0.0672354	0.00219489
Bhlhe40	Slc14a2	TRUE	1	transfac_pro__M00997	3.59	500bp	top50Andtop1sd	0.0577097	0.00183064
Bhlhe40	Abhd14b	FALSE	1	transfac_pro__M01154	3.57	500bp	top50Andtop1sd	0.0696585	0.00159847
Bhlhe40	Slc13a3	FALSE	1	dbcorrdb__POLR2AphosphoS2__ENCSR000DYF_1__m10	3.33	500bp	top50Andtop1sdIgnCorr	0.0547865	0.00161698
Bhlhe40	Fosl1	FALSE	1	dbcorrdb__HDAC2__ENCSR000AQG_1__m4	3.03	500bp	top50Andtop1sdIgnCorr	0.0266593	0.00209298
Bhlhe40	Nacc2	FALSE	2	dbcorrdb__HDAC2__ENCSR000AQG_1__m4	3.03	500bp	top50Andtop1sdIgnCorr	0.0504695	0.00161213
Bhlhe40	2610203C22Rik	FALSE	1	transfac_pro__M01154	3.02	10kb	w0.001IgnCorr	0.0437007	0.00105806
Bhlhe40	Abca6	FALSE	1	transfac_pro__M01154	3.02	10kb	w0.001IgnCorr	0.029106	0.00107836
Bhlhe40	Adnp2	FALSE	1	transfac_pro__M01154	3.02	10kb	w0.001IgnCorr	0.0415778	0.00114507
Bhlhe40	Aebp1	FALSE	1	transfac_pro__M01154	3.02	10kb	w0.001IgnCorr	0.0256176	0.00226115
Bhlhe40	Ahr	FALSE	1	transfac_pro__M01154	3.02	10kb	w0.001IgnCorr	0.026077	0.00154903
Bhlhe40	Arhgap6	FALSE	1	transfac_pro__M01154	3.02	10kb	w0.001IgnCorr	0.0292902	0.00130934
Bhlhe40	Arhgef3	FALSE	1	transfac_pro__M01154	3.02	10kb	w0.001IgnCorr	0.158382	0.00111178
Bhlhe40	Armc2	FALSE	1	transfac_pro__M01154	3.02	10kb	w0.001IgnCorr	0.0439677	0.0010257
Bhlhe40	Ass1	FALSE	1	transfac_pro__M01154	3.02	10kb	w0.001IgnCorr	0.0653841	0.00134819
Bhlhe40	Atf5	FALSE	1	transfac_pro__M01154	3.02	10kb	w0.001IgnCorr	0.0203477	0.00104185
Bhlhe40	Bhlhe41	FALSE	1	transfac_pro__M01154	3.02	10kb	w0.001IgnCorr	0.0882343	0.00125719
Bhlhe40	Cdh18	FALSE	1	transfac_pro__M01154	3.02	10kb	w0.001IgnCorr	0.0694117	0.00151069
Bhlhe40	Cebpb	FALSE	1	transfac_pro__M01154	3.02	10kb	w0.001IgnCorr	0.0557863	0.00135556
Bhlhe40	Col4a1	FALSE	1	transfac_pro__M01154	3.02	10kb	w0.001IgnCorr	0.08404	0.00150059
Bhlhe40	Cotl1	FALSE	1	transfac_pro__M01154	3.02	10kb	w0.001IgnCorr	0.0338958	0.00100955
Bhlhe40	Creb3l2	FALSE	1	transfac_pro__M01154	3.02	10kb	w0.001IgnCorr	0.0278512	0.00135807
Bhlhe40	Cys1	FALSE	1	transfac_pro__M01154	3.02	10kb	w0.001IgnCorr	0.119812	0.00168635
Bhlhe40	Dapp1	FALSE	1	transfac_pro__M01154	3.02	10kb	w0.001IgnCorr	0.0405224	0.00129972
Bhlhe40	Dnajc3	FALSE	1	transfac_pro__M01154	3.02	10kb	w0.001IgnCorr	0.0693235	0.00105537
Bhlhe40	Ecm2	FALSE	1	transfac_pro__M01154	3.02	10kb	w0.001IgnCorr	0.0738055	0.00110691
Bhlhe40	Elk3	FALSE	1	transfac_pro__M01154	3.02	10kb	w0.001IgnCorr	0.0881991	0.00122254
Bhlhe40	Errfi1	FALSE	1	transfac_pro__M01154	3.02	10kb	w0.001IgnCorr	0.0552638	0.00138252
Bhlhe40	Etv1	FALSE	1	transfac_pro__M01154	3.02	10kb	w0.001IgnCorr	0.0948176	0.00119724
Bhlhe40	Fbn1	FALSE	1	transfac_pro__M01154	3.02	10kb	w0.001IgnCorr	0.102569	0.00144779
Bhlhe40	Fjx1	FALSE	1	transfac_pro__M01154	3.02	10kb	w0.001IgnCorr	0.0272811	0.0010444
Bhlhe40	Fras1	FALSE	1	transfac_pro__M01154	3.02	10kb	w0.001IgnCorr	0.126581	0.00104205
Bhlhe40	Frzb	FALSE	1	transfac_pro__M01154	3.02	10kb	w0.001IgnCorr	0.0827226	0.00112837
Bhlhe40	Gca	FALSE	1	transfac_pro__M01154	3.02	10kb	w0.001IgnCorr	0.0514535	0.00116526
Bhlhe40	Gja1	FALSE	1	transfac_pro__M01154	3.02	10kb	w0.001IgnCorr	0.0604187	0.00122554
Bhlhe40	Gpc3	FALSE	1	transfac_pro__M01154	3.02	10kb	w0.001IgnCorr	0.0768451	0.00178988
Bhlhe40	Hes1	FALSE	1	transfac_pro__M01154	3.02	10kb	w0.001IgnCorr	0.051667	0.00148416
Bhlhe40	Hes5	FALSE	1	transfac_pro__M01154	3.02	10kb	w0.001IgnCorr	0.0467073	0.00121711
Bhlhe40	Hlf	FALSE	1	transfac_pro__M01154	3.02	10kb	w0.001IgnCorr	0.0991483	0.00115995
Bhlhe40	Htr2c	FALSE	1	transfac_pro__M01154	3.02	10kb	w0.001IgnCorr	0.0141863	0.00105589
Bhlhe40	Iqck	FALSE	1	transfac_pro__M01154	3.02	10kb	w0.001IgnCorr	0.0775048	0.0011599
Bhlhe40	Irf9	FALSE	1	transfac_pro__M01154	3.02	10kb	w0.001IgnCorr	0.0276812	0.00122021
Bhlhe40	Jag1	FALSE	1	transfac_pro__M01154	3.02	10kb	w0.001IgnCorr	0.0697154	0.00111566
Bhlhe40	Jdp2	FALSE	1	transfac_pro__M01154	3.02	10kb	w0.001IgnCorr	0.121336	0.00145832
Bhlhe40	Jun	FALSE	1	transfac_pro__M01154	3.02	10kb	w0.001IgnCorr	0.0843035	0.00108446
Bhlhe40	Lrtm1	FALSE	1	transfac_pro__M01154	3.02	10kb	w0.001IgnCorr	0.0583715	0.00104015
Bhlhe40	Mfap3l	FALSE	1	transfac_pro__M01154	3.02	10kb	w0.001IgnCorr	0.110681	0.00104617
Bhlhe40	Mitf	FALSE	1	transfac_pro__M01154	3.02	10kb	w0.001IgnCorr	0.108691	0.00136194
Bhlhe40	Mobp	FALSE	1	transfac_pro__M01154	3.02	10kb	w0.001IgnCorr	0.0103653	0.00114984
Bhlhe40	Mxd1	FALSE	1	transfac_pro__M01154	3.02	10kb	w0.001IgnCorr	0.030958	0.00142552
Bhlhe40	Nedd9	FALSE	1	transfac_pro__M01154	3.02	10kb	w0.001IgnCorr	0.0678281	0.00104375
Bhlhe40	Nfatc2	FALSE	1	transfac_pro__M01154	3.02	10kb	w0.001IgnCorr	0.0336016	0.0011591
Bhlhe40	Nfil3	FALSE	1	transfac_pro__M01154	3.02	10kb	w0.001IgnCorr	-0.00431081	0.00150154
Bhlhe40	Nmnat3	FALSE	1	transfac_pro__M01154	3.02	10kb	w0.001IgnCorr	0.0127637	0.00146405
Bhlhe40	Pa2g4	FALSE	1	transfac_pro__M01154	3.02	10kb	w0.001IgnCorr	0.0308097	0.00119617
Bhlhe40	Park7	FALSE	1	transfac_pro__M01154	3.02	10kb	w0.001IgnCorr	0.0364594	0.00167739
Bhlhe40	Pdgfc	FALSE	1	transfac_pro__M01154	3.02	10kb	w0.001IgnCorr	0.0387722	0.00106276
Bhlhe40	Pdgfrb	FALSE	1	transfac_pro__M01154	3.02	10kb	w0.001IgnCorr	0.0722194	0.00136057
Bhlhe40	Pdpn	FALSE	1	transfac_pro__M01154	3.02	10kb	w0.001IgnCorr	0.0426308	0.001326
Bhlhe40	Per2	FALSE	1	transfac_pro__M01154	3.02	10kb	w0.001IgnCorr	0.0597138	0.00130602
Bhlhe40	Pfkfb3	FALSE	1	transfac_pro__M01154	3.02	10kb	w0.001IgnCorr	0.0314155	0.0010077
Bhlhe40	Phgdh	FALSE	1	transfac_pro__M01154	3.02	10kb	w0.001IgnCorr	0.0502321	0.00145646
Bhlhe40	Pi4k2b	FALSE	1	transfac_pro__M01154	3.02	10kb	w0.001IgnCorr	0.0311889	0.00100723
Bhlhe40	Pipox	FALSE	1	transfac_pro__M01154	3.02	10kb	w0.001IgnCorr	0.024538	0.00107728
Bhlhe40	Pla2g6	FALSE	1	transfac_pro__M01154	3.02	10kb	w0.001IgnCorr	-0.00670149	0.0010479
Bhlhe40	Plagl1	FALSE	1	transfac_pro__M01154	3.02	10kb	w0.001IgnCorr	0.0462117	0.00124161
Bhlhe40	Plce1	FALSE	1	transfac_pro__M01154	3.02	10kb	w0.001IgnCorr	0.101071	0.00132329
Bhlhe40	Ppara	FALSE	1	transfac_pro__M01154	3.02	10kb	w0.001IgnCorr	0.0440502	0.00144647
Bhlhe40	Pter	FALSE	1	transfac_pro__M01154	3.02	10kb	w0.001IgnCorr	0.109078	0.00108064
Bhlhe40	Ptk7	FALSE	1	transfac_pro__M01154	3.02	10kb	w0.001IgnCorr	0.00725301	0.00111525
Bhlhe40	Pycard	FALSE	1	transfac_pro__M01154	3.02	10kb	w0.001IgnCorr	0.0172114	0.00106278
Bhlhe40	Rffl	FALSE	1	transfac_pro__M01154	3.02	10kb	w0.001IgnCorr	0.0430462	0.00111927
Bhlhe40	Rfx1	FALSE	1	transfac_pro__M01154	3.02	10kb	w0.001IgnCorr	0.062455	0.00117472
Bhlhe40	Rnh1	FALSE	1	transfac_pro__M01154	3.02	10kb	w0.001IgnCorr	0.0420637	0.00107591
Bhlhe40	Ror1	FALSE	1	transfac_pro__M01154	3.02	10kb	w0.001IgnCorr	0.139013	0.00128593
Bhlhe40	Rpl18a	FALSE	1	transfac_pro__M01154	3.02	10kb	w0.001IgnCorr	0.0208274	0.00115305
Bhlhe40	Rrbp1	FALSE	1	transfac_pro__M01154	3.02	10kb	w0.001IgnCorr	0.0312329	0.00102048
Bhlhe40	Scara3	FALSE	1	transfac_pro__M01154	3.02	10kb	w0.001IgnCorr	0.0405113	0.00116615
Bhlhe40	Scrg1	FALSE	1	transfac_pro__M01154	3.02	10kb	w0.001IgnCorr	0.0522369	0.00124038
Bhlhe40	Sfxn1	FALSE	1	transfac_pro__M01154	3.02	10kb	w0.001IgnCorr	0.0709902	0.00114976
Bhlhe40	Shisa4	FALSE	1	transfac_pro__M01154	3.02	10kb	w0.001IgnCorr	0.0486235	0.00116363
Bhlhe40	Sirpa	FALSE	1	transfac_pro__M01154	3.02	10kb	w0.001IgnCorr	0.102712	0.00105051
Bhlhe40	Slc25a32	FALSE	1	transfac_pro__M01154	3.02	10kb	w0.001IgnCorr	0.0286293	0.00110012
Bhlhe40	Sparc	FALSE	1	transfac_pro__M01154	3.02	10kb	w0.001IgnCorr	0.0496543	0.00113383
Bhlhe40	Stk38l	FALSE	1	transfac_pro__M01154	3.02	10kb	w0.001IgnCorr	0.0449862	0.00109704
Bhlhe40	Tob2	FALSE	1	transfac_pro__M01154	3.02	10kb	w0.001IgnCorr	0.0463971	0.00104435
Bhlhe40	Tspan15	FALSE	1	transfac_pro__M01154	3.02	10kb	w0.001IgnCorr	0.0629255	0.00162915
Bhlhe40	Ttc39b	FALSE	1	transfac_pro__M01154	3.02	10kb	w0.001IgnCorr	0.066348	0.00109559
Bhlhe40	Usp46	FALSE	1	transfac_pro__M01154	3.02	10kb	w0.001IgnCorr	0.0594055	0.00100095
Bhlhe40	Zbtb1	FALSE	1	transfac_pro__M01154	3.02	10kb	w0.001IgnCorr	0.0804406	0.00105027
Bhlhe40	Zbtb33	FALSE	1	transfac_pro__M01154	3.02	10kb	w0.001IgnCorr	0.0237109	0.00145728
Bhlhe40	Zfp112	FALSE	1	transfac_pro__M01154	3.02	10kb	w0.001IgnCorr	0.0587909	0.00124094
Bhlhe40	Zfp174	FALSE	1	transfac_pro__M01154	3.02	10kb	w0.001IgnCorr	0.0292894	0.00107308
Bhlhe40	Zfp746	FALSE	1	transfac_pro__M01154	3.02	10kb	w0.001IgnCorr	0.0433505	0.00106329
Bhlhe40	Zfp780b	FALSE	1	transfac_pro__M01154	3.02	10kb	w0.001IgnCorr	0.035752	0.00102044
Bhlhe40	Zfp804b	FALSE	1	transfac_pro__M01154	3.02	10kb	w0.001IgnCorr	0.10541	0.00131153
Bhlhe40	Zfp956	FALSE	1	transfac_pro__M01154	3.02	10kb	w0.001IgnCorr	0.0676927	0.00117142
Bhlhe40	Zscan20	FALSE	1	transfac_pro__M01154	3.02	10kb	w0.001IgnCorr	0.02412	0.00124779
Bhlhe41	Bhlhe41	TRUE	13	cisbp__M6161	4.04	10kb	top3sdIgnCorr	1	#N/A
Bhlhe41	Fras1	TRUE	4	cisbp__M6161	4.04	10kb	top3sdIgnCorr	0.201929	0.00301699
Bhlhe41	Grm8	TRUE	1	cisbp__M6161	4.04	10kb	top3sdIgnCorr	0.0270202	0.00286382
Bhlhe41	Rassf3	TRUE	1	cisbp__M6161	4.04	10kb	top3sdIgnCorr	0.0109567	0.00286375
Bhlhe41	Sorcs3	TRUE	1	cisbp__M6161	4.04	10kb	top3sdIgnCorr	0.0620685	0.00609628
Bhlhe41	Stard8	TRUE	3	cisbp__M6161	4.04	10kb	top3sdIgnCorr	0.135085	0.00337767
Bhlhe41	Acsf2	FALSE	4	hocomoco__BHE40_HUMAN.H11MO.0.A	3.98	10kb	top3sd	0.133378	0.00300933
Bhlhe41	Mfap3l	FALSE	3	hocomoco__BHE40_HUMAN.H11MO.0.A	3.98	10kb	top3sd	0.186108	0.0029821
Bhlhe41	Cpeb1	FALSE	10	hocomoco__BHE40_MOUSE.H11MO.0.A	3.63	10kb	top50	0.196918	0.00259116
Bhlhe41	Arhgef19	FALSE	2	cisbp__M5111	3.39	10kb	top50	0.135661	0.00270764
Bhlhe41	Cdh18	FALSE	2	cisbp__M5111	3.39	10kb	top50	0.0872783	0.00311617
Bhlhe41	Csrp1	FALSE	2	cisbp__M5111	3.39	10kb	top50	0.124507	0.00255147
Bhlhe41	Dgkb	FALSE	1	cisbp__M5111	3.39	10kb	top50	0.250398	0.00327534
Bhlhe41	Dio2	FALSE	2	cisbp__M5111	3.39	10kb	top50	0.120903	0.00254169
Bhlhe41	Grb10	FALSE	2	cisbp__M5111	3.39	10kb	top50	0.0949603	0.00243739
Bhlhe41	Il18	FALSE	2	cisbp__M5111	3.39	10kb	top50	0.096875	0.00273913
Bhlhe41	Jakmip1	FALSE	2	cisbp__M5111	3.39	10kb	top50	0.199398	0.00313486
Bhlhe41	Mapk4	FALSE	2	cisbp__M5111	3.39	10kb	top50	0.141115	0.00243888
Bhlhe41	Pamr1	FALSE	2	cisbp__M5111	3.39	10kb	top50	0.080851	0.00261796
Bhlhe41	Plce1	FALSE	2	cisbp__M5111	3.39	10kb	top50	0.184624	0.00280289
Bhlhe41	Rarg	FALSE	2	cisbp__M5111	3.39	10kb	top50	0.0777085	0.00278723
Bhlhe41	Rasgrp1	FALSE	1	cisbp__M5111	3.39	10kb	top50	0.0913318	0.00389415
Bhlhe41	Rassf8	FALSE	2	cisbp__M5111	3.39	10kb	top50	0.182299	0.00803818
Bhlhe41	Ttyh1	FALSE	2	cisbp__M5111	3.39	10kb	top50	0.213471	0.00250399
Bhlhe41	Frzb	FALSE	1	flyfactorsurvey__Mitf_SANGER_5_FBgn0263112	3.22	10kb	top50	0.153136	0.00276028
Bhlhe41	Dbp	TRUE	13	transfac_pro__M01843	3.04	10kb	top50	0.0787276	0.00293655
Bhlhe41	Nr1d2	TRUE	10	transfac_pro__M01843	3.04	10kb	top50	0.153542	0.00248787
Bhlhe41	Per2	TRUE	4	transfac_pro__M01843	3.04	10kb	top50	0.109777	0.00280452
Bhlhe41	Sirpa	TRUE	11	transfac_pro__M01843	3.04	10kb	top50	0.149249	0.00260672
Bmyc	2610203C22Rik	TRUE	13	dbcorrdb__MYC__ENCSR000DOM_1__m1	4.36	500bp	top3sd	0.0351309	0.00252066
Bmyc	Bhlhe40	TRUE	32	dbcorrdb__MYC__ENCSR000DOM_1__m1	4.36	500bp	top3sd	0.0329038	0.00233515
Bmyc	Etv4	TRUE	36	dbcorrdb__MYC__ENCSR000DOM_1__m1	4.36	500bp	top3sd	0.0715572	0.00237971
Bmyc	Lrrk1	TRUE	3	dbcorrdb__MYC__ENCSR000DOM_1__m1	4.36	500bp	top3sd	0.0394625	0.00226359
Bmyc	Nr1d1	TRUE	47	dbcorrdb__MYC__ENCSR000DOM_1__m1	4.36	500bp	top3sd	0.0336956	0.00252751
Bmyc	Skap2	TRUE	5	dbcorrdb__MYC__ENCSR000DOM_1__m1	4.36	500bp	top3sd	0.0430092	0.00290049
Bmyc	Creb3l2	TRUE	7	cisbp__M6351	4.25	10kb	top3sd	0.0403992	0.00229575
Bmyc	Sparc	TRUE	18	cisbp__M6351	4.25	10kb	top3sd	0.0704804	0.0023727
Bmyc	2900052N01Rik	FALSE	1	dbcorrdb__SP2__ENCSR000BNL_1__m1	3.94	500bp	w0.001IgnCorr	0.0395611	0.00176683
Bmyc	9230114K14Rik	FALSE	1	dbcorrdb__SP2__ENCSR000BNL_1__m1	3.94	500bp	w0.001IgnCorr	0.0205413	0.00193104
Bmyc	Abat	FALSE	1	dbcorrdb__SP2__ENCSR000BNL_1__m1	3.94	500bp	w0.001IgnCorr	0.0339856	0.00105793
Bmyc	Abcd2	FALSE	1	dbcorrdb__SP2__ENCSR000BNL_1__m1	3.94	500bp	w0.001IgnCorr	0.0227153	0.00114804
Bmyc	Adamtsl1	FALSE	1	dbcorrdb__SP2__ENCSR000BNL_1__m1	3.94	500bp	w0.001IgnCorr	0.0187105	0.00139308
Bmyc	Adnp2	FALSE	1	dbcorrdb__SP2__ENCSR000BNL_1__m1	3.94	500bp	w0.001IgnCorr	0.0110665	0.00123518
Bmyc	Aldh7a1	FALSE	1	dbcorrdb__SP2__ENCSR000BNL_1__m1	3.94	500bp	w0.001IgnCorr	0.0486895	0.00133931
Bmyc	Alk	FALSE	1	dbcorrdb__SP2__ENCSR000BNL_1__m1	3.94	500bp	w0.001IgnCorr	-0.0074821	0.00122388
Bmyc	Arl6ip1	FALSE	1	dbcorrdb__SP2__ENCSR000BNL_1__m1	3.94	500bp	w0.001IgnCorr	0.048369	0.00175136
Bmyc	Arntl	FALSE	1	dbcorrdb__SP2__ENCSR000BNL_1__m1	3.94	500bp	w0.001IgnCorr	0.0583587	0.00113063
Bmyc	Arvcf	FALSE	1	dbcorrdb__SP2__ENCSR000BNL_1__m1	3.94	500bp	w0.001IgnCorr	0.0431238	0.00142253
Bmyc	Cacna1g	FALSE	1	dbcorrdb__SP2__ENCSR000BNL_1__m1	3.94	500bp	w0.001IgnCorr	-0.0131634	0.00101375
Bmyc	Ckb	FALSE	1	dbcorrdb__SP2__ENCSR000BNL_1__m1	3.94	500bp	w0.001IgnCorr	0.0765031	0.00125934
Bmyc	Cmtm5	FALSE	1	dbcorrdb__SP2__ENCSR000BNL_1__m1	3.94	500bp	w0.001IgnCorr	0.0917148	0.00150697
Bmyc	Csdc2	FALSE	1	dbcorrdb__SP2__ENCSR000BNL_1__m1	3.94	500bp	w0.001IgnCorr	0.0159099	0.00113833
Bmyc	Csrp2	FALSE	1	dbcorrdb__SP2__ENCSR000BNL_1__m1	3.94	500bp	w0.001IgnCorr	0.0101294	0.0014079
Bmyc	Dbp	FALSE	1	dbcorrdb__SP2__ENCSR000BNL_1__m1	3.94	500bp	w0.001IgnCorr	0.0220641	0.00170342
Bmyc	Dhtkd1	FALSE	1	dbcorrdb__SP2__ENCSR000BNL_1__m1	3.94	500bp	w0.001IgnCorr	0.0179272	0.0012126
Bmyc	Dusp10	FALSE	1	dbcorrdb__SP2__ENCSR000BNL_1__m1	3.94	500bp	w0.001IgnCorr	0.0350314	0.00114417
Bmyc	Ell2	FALSE	1	dbcorrdb__SP2__ENCSR000BNL_1__m1	3.94	500bp	w0.001IgnCorr	0.00812526	0.00143073
Bmyc	Elovl5	FALSE	1	dbcorrdb__SP2__ENCSR000BNL_1__m1	3.94	500bp	w0.001IgnCorr	0.0166333	0.00115415
Bmyc	Errfi1	FALSE	1	dbcorrdb__SP2__ENCSR000BNL_1__m1	3.94	500bp	w0.001IgnCorr	0.0225519	0.00123893
Bmyc	Etv5	FALSE	2	dbcorrdb__SP2__ENCSR000BNL_1__m1	3.94	500bp	w0.001IgnCorr	0.0458246	0.00222707
Bmyc	Fkbp9	FALSE	1	dbcorrdb__SP2__ENCSR000BNL_1__m1	3.94	500bp	w0.001IgnCorr	0.0550805	0.00218463
Bmyc	Fxyd1	FALSE	1	dbcorrdb__SP2__ENCSR000BNL_1__m1	3.94	500bp	w0.001IgnCorr	0.0459154	0.00218995
Bmyc	Galnt3	FALSE	1	dbcorrdb__SP2__ENCSR000BNL_1__m1	3.94	500bp	w0.001IgnCorr	0.0470944	0.00188204
Bmyc	Gart	FALSE	1	dbcorrdb__SP2__ENCSR000BNL_1__m1	3.94	500bp	w0.001IgnCorr	0.0165299	0.00138958
Bmyc	Gatad2a	FALSE	1	dbcorrdb__SP2__ENCSR000BNL_1__m1	3.94	500bp	w0.001IgnCorr	0.0149609	0.00118249
Bmyc	Gatm	FALSE	1	dbcorrdb__SP2__ENCSR000BNL_1__m1	3.94	500bp	w0.001IgnCorr	0.0271766	0.0019833
Bmyc	Gm5089	FALSE	1	dbcorrdb__SP2__ENCSR000BNL_1__m1	3.94	500bp	w0.001IgnCorr	0.0596537	0.00102038
Bmyc	Gna12	FALSE	1	dbcorrdb__SP2__ENCSR000BNL_1__m1	3.94	500bp	w0.001IgnCorr	0.0440576	0.00107494
Bmyc	Gpc3	FALSE	1	dbcorrdb__SP2__ENCSR000BNL_1__m1	3.94	500bp	w0.001IgnCorr	0.0185572	0.00109057
Bmyc	Grhl1	FALSE	1	dbcorrdb__SP2__ENCSR000BNL_1__m1	3.94	500bp	w0.001IgnCorr	0.0734825	0.00131936
Bmyc	Gys1	FALSE	1	dbcorrdb__SP2__ENCSR000BNL_1__m1	3.94	500bp	w0.001IgnCorr	0.0145207	0.00116017
Bmyc	Hes1	FALSE	1	dbcorrdb__SP2__ENCSR000BNL_1__m1	3.94	500bp	w0.001IgnCorr	0.0412479	0.00195662
Bmyc	Hes5	FALSE	1	dbcorrdb__SP2__ENCSR000BNL_1__m1	3.94	500bp	w0.001IgnCorr	0.0563481	0.00197758
Bmyc	Hmg20b	FALSE	1	dbcorrdb__SP2__ENCSR000BNL_1__m1	3.94	500bp	w0.001IgnCorr	0.030555	0.00165689
Bmyc	Hmgn3	FALSE	1	dbcorrdb__SP2__ENCSR000BNL_1__m1	3.94	500bp	w0.001IgnCorr	0.0545071	0.00108532
Bmyc	Hsf5	FALSE	1	dbcorrdb__SP2__ENCSR000BNL_1__m1	3.94	500bp	w0.001IgnCorr	0.0115003	0.00126511
Bmyc	Ints9	FALSE	1	dbcorrdb__SP2__ENCSR000BNL_1__m1	3.94	500bp	w0.001IgnCorr	0.0212038	0.00115894
Bmyc	Irf1	FALSE	1	dbcorrdb__SP2__ENCSR000BNL_1__m1	3.94	500bp	w0.001IgnCorr	0.0291177	0.00137895
Bmyc	Jun	FALSE	1	dbcorrdb__SP2__ENCSR000BNL_1__m1	3.94	500bp	w0.001IgnCorr	0.049635	0.00141681
Bmyc	Klf10	FALSE	1	dbcorrdb__SP2__ENCSR000BNL_1__m1	3.94	500bp	w0.001IgnCorr	0.0110167	0.00157537
Bmyc	Lgr4	FALSE	1	dbcorrdb__SP2__ENCSR000BNL_1__m1	3.94	500bp	w0.001IgnCorr	0.0661511	0.00110402
Bmyc	Lmo4	FALSE	1	dbcorrdb__SP2__ENCSR000BNL_1__m1	3.94	500bp	w0.001IgnCorr	0.0284176	0.00121797
Bmyc	Lonrf3	FALSE	1	dbcorrdb__SP2__ENCSR000BNL_1__m1	3.94	500bp	w0.001IgnCorr	0.0580962	0.00162091
Bmyc	Lpcat3	FALSE	1	dbcorrdb__SP2__ENCSR000BNL_1__m1	3.94	500bp	w0.001IgnCorr	0.0323268	0.00130283
Bmyc	Lzic	FALSE	1	dbcorrdb__SP2__ENCSR000BNL_1__m1	3.94	500bp	w0.001IgnCorr	0.0354484	0.00139607
Bmyc	Man1c1	FALSE	1	dbcorrdb__SP2__ENCSR000BNL_1__m1	3.94	500bp	w0.001IgnCorr	0.0276393	0.00103434
Bmyc	Map3k14	FALSE	1	dbcorrdb__SP2__ENCSR000BNL_1__m1	3.94	500bp	w0.001IgnCorr	0.0133368	0.00120852
Bmyc	Mastl	FALSE	1	dbcorrdb__SP2__ENCSR000BNL_1__m1	3.94	500bp	w0.001IgnCorr	0.0110981	0.00128932
Bmyc	Mre11a	FALSE	1	dbcorrdb__SP2__ENCSR000BNL_1__m1	3.94	500bp	w0.001IgnCorr	0.010924	0.001122
Bmyc	Mxd1	FALSE	1	dbcorrdb__SP2__ENCSR000BNL_1__m1	3.94	500bp	w0.001IgnCorr	0.021936	0.00122322
Bmyc	Mxd4	FALSE	1	dbcorrdb__SP2__ENCSR000BNL_1__m1	3.94	500bp	w0.001IgnCorr	0.0264656	0.00117398
Bmyc	Mxi1	FALSE	1	dbcorrdb__SP2__ENCSR000BNL_1__m1	3.94	500bp	w0.001IgnCorr	0.0348934	0.00113949
Bmyc	Ndufaf2	FALSE	1	dbcorrdb__SP2__ENCSR000BNL_1__m1	3.94	500bp	w0.001IgnCorr	0.0189603	0.00128465
Bmyc	Nedd9	FALSE	1	dbcorrdb__SP2__ENCSR000BNL_1__m1	3.94	500bp	w0.001IgnCorr	0.0456176	0.00105489
Bmyc	Nfe2l1	FALSE	1	dbcorrdb__SP2__ENCSR000BNL_1__m1	3.94	500bp	w0.001IgnCorr	0.01554	0.00107826
Bmyc	Nr2f2	FALSE	1	dbcorrdb__SP2__ENCSR000BNL_1__m1	3.94	500bp	w0.001IgnCorr	0.0208972	0.00150806
Bmyc	Nsdhl	FALSE	1	dbcorrdb__SP2__ENCSR000BNL_1__m1	3.94	500bp	w0.001IgnCorr	0.0374352	0.00190088
Bmyc	Pank1	FALSE	1	dbcorrdb__SP2__ENCSR000BNL_1__m1	3.94	500bp	w0.001IgnCorr	0.035726	0.00106964
Bmyc	Pcgf2	FALSE	1	dbcorrdb__SP2__ENCSR000BNL_1__m1	3.94	500bp	w0.001IgnCorr	-0.00371944	0.00124456
Bmyc	Pcyt1b	FALSE	1	dbcorrdb__SP2__ENCSR000BNL_1__m1	3.94	500bp	w0.001IgnCorr	0.0359308	0.00149597
Bmyc	Pdpn	FALSE	1	dbcorrdb__SP2__ENCSR000BNL_1__m1	3.94	500bp	w0.001IgnCorr	0.0355351	0.00104627
Bmyc	Per2	FALSE	1	dbcorrdb__SP2__ENCSR000BNL_1__m1	3.94	500bp	w0.001IgnCorr	0.0357252	0.00111401
Bmyc	Phax	FALSE	1	dbcorrdb__SP2__ENCSR000BNL_1__m1	3.94	500bp	w0.001IgnCorr	0.0276199	0.00132425
Bmyc	Pin1	FALSE	1	dbcorrdb__SP2__ENCSR000BNL_1__m1	3.94	500bp	w0.001IgnCorr	0.0318909	0.00202568
Bmyc	Plagl2	FALSE	1	dbcorrdb__SP2__ENCSR000BNL_1__m1	3.94	500bp	w0.001IgnCorr	0.00876624	0.00147195
Bmyc	Plp1	FALSE	1	dbcorrdb__SP2__ENCSR000BNL_1__m1	3.94	500bp	w0.001IgnCorr	0.0101278	0.0016102
Bmyc	Prune2	FALSE	1	dbcorrdb__SP2__ENCSR000BNL_1__m1	3.94	500bp	w0.001IgnCorr	0.0595134	0.00129959
Bmyc	Ralbp1	FALSE	1	dbcorrdb__SP2__ENCSR000BNL_1__m1	3.94	500bp	w0.001IgnCorr	0.0274777	0.00120115
Bmyc	Rarb	FALSE	1	dbcorrdb__SP2__ENCSR000BNL_1__m1	3.94	500bp	w0.001IgnCorr	-0.00159135	0.00101423
Bmyc	Rarg	FALSE	1	dbcorrdb__SP2__ENCSR000BNL_1__m1	3.94	500bp	w0.001IgnCorr	0.0324955	0.00176061
Bmyc	Rffl	FALSE	1	dbcorrdb__SP2__ENCSR000BNL_1__m1	3.94	500bp	w0.001IgnCorr	0.0305975	0.00112637
Bmyc	Rfwd3	FALSE	1	dbcorrdb__SP2__ENCSR000BNL_1__m1	3.94	500bp	w0.001IgnCorr	0.0205898	0.00101981
Bmyc	Rfx1	FALSE	1	dbcorrdb__SP2__ENCSR000BNL_1__m1	3.94	500bp	w0.001IgnCorr	0.0268426	0.00144013
Bmyc	Rnf182	FALSE	1	dbcorrdb__SP2__ENCSR000BNL_1__m1	3.94	500bp	w0.001IgnCorr	0.0443571	0.00115858
Bmyc	Rpgrip1l	FALSE	1	dbcorrdb__SP2__ENCSR000BNL_1__m1	3.94	500bp	w0.001IgnCorr	0.0327345	0.00112867
Bmyc	Rrbp1	FALSE	1	dbcorrdb__SP2__ENCSR000BNL_1__m1	3.94	500bp	w0.001IgnCorr	0.0423101	0.00162471
Bmyc	Satb2	FALSE	1	dbcorrdb__SP2__ENCSR000BNL_1__m1	3.94	500bp	w0.001IgnCorr	-0.00163683	0.00102807
Bmyc	Sdc2	FALSE	1	dbcorrdb__SP2__ENCSR000BNL_1__m1	3.94	500bp	w0.001IgnCorr	0.0564389	0.00111608
Bmyc	Sema4g	FALSE	1	dbcorrdb__SP2__ENCSR000BNL_1__m1	3.94	500bp	w0.001IgnCorr	-0.0101051	0.00101335
Bmyc	Senp8	FALSE	1	dbcorrdb__SP2__ENCSR000BNL_1__m1	3.94	500bp	w0.001IgnCorr	0.0373256	0.00153766
Bmyc	Serpini1	FALSE	1	dbcorrdb__SP2__ENCSR000BNL_1__m1	3.94	500bp	w0.001IgnCorr	0.00785358	0.00122621
Bmyc	Sertad2	FALSE	1	dbcorrdb__SP2__ENCSR000BNL_1__m1	3.94	500bp	w0.001IgnCorr	0.0415406	0.00126441
Bmyc	Shroom4	FALSE	1	dbcorrdb__SP2__ENCSR000BNL_1__m1	3.94	500bp	w0.001IgnCorr	0.0643456	0.00128758
Bmyc	Sin3a	FALSE	1	dbcorrdb__SP2__ENCSR000BNL_1__m1	3.94	500bp	w0.001IgnCorr	0.0213468	0.00115735
Bmyc	Sirpa	FALSE	1	dbcorrdb__SP2__ENCSR000BNL_1__m1	3.94	500bp	w0.001IgnCorr	0.0565089	0.00123836
Bmyc	Sox8	FALSE	1	dbcorrdb__SP2__ENCSR000BNL_1__m1	3.94	500bp	w0.001IgnCorr	0.0432233	0.00136646
Bmyc	Sp1	FALSE	1	dbcorrdb__SP2__ENCSR000BNL_1__m1	3.94	500bp	w0.001IgnCorr	0.032267	0.00138497
Bmyc	Sp3	FALSE	1	dbcorrdb__SP2__ENCSR000BNL_1__m1	3.94	500bp	w0.001IgnCorr	0.0334603	0.00106281
Bmyc	Sqle	FALSE	1	dbcorrdb__SP2__ENCSR000BNL_1__m1	3.94	500bp	w0.001IgnCorr	0.0207384	0.00133416
Bmyc	Srf	FALSE	1	dbcorrdb__SP2__ENCSR000BNL_1__m1	3.94	500bp	w0.001IgnCorr	0.00804856	0.00136216
Bmyc	Stard8	FALSE	1	dbcorrdb__SP2__ENCSR000BNL_1__m1	3.94	500bp	w0.001IgnCorr	0.054436	0.00134866
Bmyc	Sun2	FALSE	1	dbcorrdb__SP2__ENCSR000BNL_1__m1	3.94	500bp	w0.001IgnCorr	-0.00818082	0.00108072
Bmyc	Tes	FALSE	1	dbcorrdb__SP2__ENCSR000BNL_1__m1	3.94	500bp	w0.001IgnCorr	0.0547754	0.0019279
Bmyc	Thbs4	FALSE	1	dbcorrdb__SP2__ENCSR000BNL_1__m1	3.94	500bp	w0.001IgnCorr	0.0733212	0.00197572
Bmyc	Tom1l1	FALSE	1	dbcorrdb__SP2__ENCSR000BNL_1__m1	3.94	500bp	w0.001IgnCorr	0.0492468	0.0010757
Bmyc	Triobp	FALSE	1	dbcorrdb__SP2__ENCSR000BNL_1__m1	3.94	500bp	w0.001IgnCorr	-0.0165263	0.00100955
Bmyc	Tulp3	FALSE	1	dbcorrdb__SP2__ENCSR000BNL_1__m1	3.94	500bp	w0.001IgnCorr	0.0488029	0.00102812
Bmyc	Ubxn11	FALSE	1	dbcorrdb__SP2__ENCSR000BNL_1__m1	3.94	500bp	w0.001IgnCorr	0.0474537	0.00129636
Bmyc	Uchl5	FALSE	1	dbcorrdb__SP2__ENCSR000BNL_1__m1	3.94	500bp	w0.001IgnCorr	0.0251381	0.00154158
Bmyc	Ugp2	FALSE	1	dbcorrdb__SP2__ENCSR000BNL_1__m1	3.94	500bp	w0.001IgnCorr	0.0506211	0.0013462
Bmyc	Vcl	FALSE	1	dbcorrdb__SP2__ENCSR000BNL_1__m1	3.94	500bp	w0.001IgnCorr	0.0635907	0.00104446
Bmyc	Zbtb12	FALSE	1	dbcorrdb__SP2__ENCSR000BNL_1__m1	3.94	500bp	w0.001IgnCorr	0.00236662	0.00112496
Bmyc	Zbtb7c	FALSE	1	dbcorrdb__SP2__ENCSR000BNL_1__m1	3.94	500bp	w0.001IgnCorr	0.0539129	0.00158733
Bmyc	Zc3h6	FALSE	1	dbcorrdb__SP2__ENCSR000BNL_1__m1	3.94	500bp	w0.001IgnCorr	0.0513565	0.00103015
Bmyc	Zfp105	FALSE	1	dbcorrdb__SP2__ENCSR000BNL_1__m1	3.94	500bp	w0.001IgnCorr	0.0101213	0.00156648
Bmyc	Zfp128	FALSE	1	dbcorrdb__SP2__ENCSR000BNL_1__m1	3.94	500bp	w0.001IgnCorr	0.00876659	0.00153773
Bmyc	Zfp142	FALSE	1	dbcorrdb__SP2__ENCSR000BNL_1__m1	3.94	500bp	w0.001IgnCorr	0.0186365	0.00125246
Bmyc	Zfp263	FALSE	1	dbcorrdb__SP2__ENCSR000BNL_1__m1	3.94	500bp	w0.001IgnCorr	0.00350256	0.00164328
Bmyc	Zfp422	FALSE	1	dbcorrdb__SP2__ENCSR000BNL_1__m1	3.94	500bp	w0.001IgnCorr	-0.000930104	0.00155925
Bmyc	Zfp523	FALSE	1	dbcorrdb__SP2__ENCSR000BNL_1__m1	3.94	500bp	w0.001IgnCorr	0.0311782	0.00117059
Bmyc	Zfp553	FALSE	1	dbcorrdb__SP2__ENCSR000BNL_1__m1	3.94	500bp	w0.001IgnCorr	0.00814842	0.00135882
Bmyc	Zfp612	FALSE	1	dbcorrdb__SP2__ENCSR000BNL_1__m1	3.94	500bp	w0.001IgnCorr	0.0253565	0.00145099
Bmyc	Zfp687	FALSE	1	dbcorrdb__SP2__ENCSR000BNL_1__m1	3.94	500bp	w0.001IgnCorr	0.00957804	0.00110192
Bmyc	Zfp787	FALSE	1	dbcorrdb__SP2__ENCSR000BNL_1__m1	3.94	500bp	w0.001IgnCorr	0.0196484	0.00145991
Bmyc	Zfp956	FALSE	1	dbcorrdb__SP2__ENCSR000BNL_1__m1	3.94	500bp	w0.001IgnCorr	0.0268812	0.00112815
Bmyc	Zic1	FALSE	1	dbcorrdb__SP2__ENCSR000BNL_1__m1	3.94	500bp	w0.001IgnCorr	0.0283829	0.00177629
Bmyc	Zkscan5	FALSE	1	dbcorrdb__SP2__ENCSR000BNL_1__m1	3.94	500bp	w0.001IgnCorr	0.0175785	0.00119495
Bmyc	Zscan20	FALSE	1	dbcorrdb__SP2__ENCSR000BNL_1__m1	3.94	500bp	w0.001IgnCorr	0.0068035	0.00115225
Bmyc	Lgi4	FALSE	3	yetfasco__YFR034C_2222	3.91	10kb	top3sd	0.0522858	0.00227691
Bmyc	Adamts19	TRUE	3	transfac_pro__M00322	3.86	10kb	top3sdIgnCorr	0.0281566	0.00232561
Bmyc	Maf	TRUE	4	transfac_pro__M00322	3.86	10kb	top3sdIgnCorr	0.0240917	0.00596332
Bmyc	Slc7a11	TRUE	8	transfac_public__M00123	3.86	500bp	top3sd	0.0565217	0.00235334
Bmyc	Igfbp2	TRUE	6	transfac_pro__M01145	3.7	500bp	top3sdIgnCorr	0.00126512	0.00232231
Bmyc	Sdc4	FALSE	5	dbcorrdb__JUN__ENCSR000EZT_1__m1	3.5	10kb	top50	0.0462853	0.00203473
Bmyc	Slc14a2	FALSE	4	dbcorrdb__JUN__ENCSR000EZT_1__m1	3.5	10kb	top50	0.0540319	0.00203339
Bmyc	Aebp1	FALSE	1	cisbp__M4679	3.34	10kb	top1sd	0.0321836	0.00183756
Bmyc	Cebpb	FALSE	1	cisbp__M4679	3.34	10kb	top1sd	0.0361871	0.00168682
Bmyc	Elk3	FALSE	1	cisbp__M4679	3.34	10kb	top1sd	0.0454078	0.00184138
Bmyc	Gja1	FALSE	1	cisbp__M4679	3.34	10kb	top1sd	0.0677534	0.00188767
Bmyc	Grb10	FALSE	1	cisbp__M4679	3.34	10kb	top1sd	0.0332674	0.00188955
Bmyc	Plag1	FALSE	1	cisbp__M4679	3.34	10kb	top1sd	0.0355834	0.00168259
Bmyc	Tob2	FALSE	1	cisbp__M4679	3.34	10kb	top1sd	0.0308129	0.00184705
Bmyc	Serpine2	TRUE	11	dbcorrdb__MYC__ENCSR000EGS_1__m1	3.31	10kb	top3sd	0.0374499	0.00264898
Bmyc	Fjx1	FALSE	1	dbcorrdb__MAX__ENCSR000ECN_1__m1	3.24	10kb	top50IgnCorr	0.0229005	0.0020004
Bmyc	Pamr1	FALSE	1	dbcorrdb__MAX__ENCSR000ECN_1__m1	3.24	10kb	top50IgnCorr	0.0408521	0.00220681
Bmyc	Itga1	FALSE	2	dbcorrdb__USF1__ENCSR000BGM_1__m1	3.15	10kb	top3sd	0.047297	0.00237028
Bmyc	Nacc2	TRUE	7	dbcorrdb__MYC__ENCSR000EZD_1__m1	3.02	10kb	top3sd	0.0443976	0.00230225
Brf2	Cebpb	FALSE	4	dbcorrdb__XRCC4__ENCSR000FAC_1__m1	3.57	10kb	top50IgnCorr	0.0150278	0.00131022
Brf2	Hes1	FALSE	5	dbcorrdb__XRCC4__ENCSR000FAC_1__m1	3.57	10kb	top50IgnCorr	-0.000469988	0.00115552
Brf2	Pbx3	FALSE	3	dbcorrdb__XRCC4__ENCSR000FAC_1__m1	3.57	10kb	top50IgnCorr	0.0340263	0.00175791
Brf2	Smad7	FALSE	3	dbcorrdb__XRCC4__ENCSR000FAC_1__m1	3.57	10kb	top50IgnCorr	0.0316087	0.00111306
Brf2	Zic1	FALSE	5	dbcorrdb__XRCC4__ENCSR000FAC_1__m1	3.57	10kb	top50IgnCorr	0.00610299	0.00122363
Brf2	Cntnap5c	TRUE	1	dbcorrdb__BRF2__ENCSR000DOC_1__m4	3.49	10kb	w0.001IgnCorr	0.0210095	0.00100389
Brf2	Cux2	TRUE	6	dbcorrdb__BRF2__ENCSR000DOC_1__m4	3.49	10kb	w0.001IgnCorr	0.0107577	0.00139539
Brf2	Dpp10	TRUE	1	dbcorrdb__BRF2__ENCSR000DOC_1__m4	3.49	10kb	w0.001IgnCorr	0.0247129	0.00115853
Brf2	Hs3st5	FALSE	2	dbcorrdb__ZMIZ1__ENCSR000EFQ_1__m1	3.49	10kb	top50IgnCorr	-0.00528825	0.00107417
Brf2	Igsf21	TRUE	1	dbcorrdb__BRF2__ENCSR000DOC_1__m4	3.49	10kb	w0.001IgnCorr	0.00640642	0.00100903
Brf2	Junb	TRUE	1	dbcorrdb__BRF2__ENCSR000DOC_1__m4	3.49	10kb	w0.001IgnCorr	0.0168396	0.00104265
Brf2	Plag1	TRUE	6	dbcorrdb__BRF2__ENCSR000DOC_1__m4	3.49	10kb	w0.001IgnCorr	0.0161505	0.00108201
Brf2	Rassf3	TRUE	1	dbcorrdb__BRF2__ENCSR000DOC_1__m4	3.49	10kb	w0.001IgnCorr	0.0250337	0.00137966
Brf2	Satb2	TRUE	1	dbcorrdb__BRF2__ENCSR000DOC_1__m4	3.49	10kb	w0.001IgnCorr	0.0156643	0.00120217
Cebpb	Ank1	FALSE	14	cisbp__M5272	4.8	10kb	top1sdIgnCorr	0.00896717	0.00149635
Cebpb	Cebpb	FALSE	20	cisbp__M5272	4.8	10kb	top1sdIgnCorr	1	#N/A
Cebpb	Errfi1	FALSE	20	cisbp__M5272	4.8	10kb	top1sdIgnCorr	0.068143	0.00155101
Cebpb	Gprc5b	FALSE	27	cisbp__M5272	4.8	10kb	top1sdIgnCorr	0.124073	0.00153928
Cebpb	Plk5	FALSE	25	cisbp__M5272	4.8	10kb	top1sdIgnCorr	0.127158	0.00161506
Cebpb	Vsnl1	FALSE	20	cisbp__M5272	4.8	10kb	top1sdIgnCorr	0.132565	0.00159599
Cebpb	Car10	FALSE	17	dbcorrdb__ZMIZ1__ENCSR000EFQ_1__m2	3.97	500bp	top50	0.125707	0.0014731
Cebpb	Hs6st2	FALSE	9	dbcorrdb__ZMIZ1__ENCSR000EFQ_1__m2	3.97	500bp	top50	0.0319539	0.0012965
Cebpb	Irf1	FALSE	10	dbcorrdb__ZMIZ1__ENCSR000EFQ_1__m2	3.97	500bp	top50	0.0691074	0.00145522
Cebpb	Nr2f6	FALSE	11	dbcorrdb__ZMIZ1__ENCSR000EFQ_1__m2	3.97	500bp	top50	0.0322343	0.00183529
Cebpb	Ntng1	FALSE	12	dbcorrdb__ZMIZ1__ENCSR000EFQ_1__m2	3.97	500bp	top50	0.169011	0.00148874
Cebpb	Zfp513	FALSE	10	dbcorrdb__ZMIZ1__ENCSR000EFQ_1__m2	3.97	500bp	top50	0.0387939	0.00149441
Cebpb	Cck	FALSE	7	dbcorrdb__ZMIZ1__ENCSR000EFQ_1__m1	3.94	500bp	top50	0.0678816	0.00133124
Cebpb	Cntnap5c	FALSE	8	dbcorrdb__ZMIZ1__ENCSR000EFQ_1__m1	3.94	500bp	top50	0.0489037	0.00132207
Cebpb	Gpc4	FALSE	6	dbcorrdb__ZMIZ1__ENCSR000EFQ_1__m1	3.94	500bp	top50	0.184936	0.00131558
Cebpb	Grin3a	FALSE	10	dbcorrdb__ZMIZ1__ENCSR000EFQ_1__m1	3.94	500bp	top50	0.0430378	0.00128739
Cebpb	Lrrc3b	FALSE	8	dbcorrdb__ZMIZ1__ENCSR000EFQ_1__m1	3.94	500bp	top50	0.133303	0.00146645
Cebpb	Mamld1	FALSE	9	dbcorrdb__ZMIZ1__ENCSR000EFQ_1__m1	3.94	500bp	top50	0.175957	0.00138306
Cebpb	Man2a1	FALSE	8	dbcorrdb__ZMIZ1__ENCSR000EFQ_1__m1	3.94	500bp	top50	0.052795	0.00141436
Cebpb	Tanc1	FALSE	10	dbcorrdb__ZMIZ1__ENCSR000EFQ_1__m1	3.94	500bp	top50	0.224738	0.00131872
Cebpb	Thap7	FALSE	7	dbcorrdb__ZMIZ1__ENCSR000EFQ_1__m1	3.94	500bp	top50	0.0492342	0.00141911
Cebpb	Etv1	FALSE	8	dbcorrdb__JUND__ENCSR000EYV_1__m1	3.87	10kb	top50IgnCorr	0.084678	0.00136984
Cebpb	Fosl1	FALSE	8	dbcorrdb__JUND__ENCSR000EYV_1__m1	3.87	10kb	top50IgnCorr	0.0253444	0.00154275
Cebpb	Junb	FALSE	17	dbcorrdb__JUND__ENCSR000EYV_1__m1	3.87	10kb	top50IgnCorr	0.0406262	0.00161388
Cebpb	Ar	FALSE	5	dbcorrdb__ESRRA__ENCSR000DYQ_1__m5	3.81	500bp	top50	0.11839	0.00148116
Cebpb	Atp5k	FALSE	3	dbcorrdb__ESRRA__ENCSR000DYQ_1__m5	3.81	500bp	top50	0.049258	0.00149085
Cebpb	Cebpd	FALSE	4	dbcorrdb__ESRRA__ENCSR000DYQ_1__m5	3.81	500bp	top50	0.0846665	0.00183338
Cebpb	Dsp	FALSE	4	dbcorrdb__ESRRA__ENCSR000DYQ_1__m5	3.81	500bp	top50	0.160556	0.00132682
Cebpb	Plekha2	FALSE	4	dbcorrdb__ESRRA__ENCSR000DYQ_1__m5	3.81	500bp	top50	0.179112	0.00255496
Cebpb	Pstpip2	FALSE	3	dbcorrdb__ESRRA__ENCSR000DYQ_1__m5	3.81	500bp	top50	0.0866079	0.00162736
Cebpb	Tmem144	FALSE	4	dbcorrdb__ESRRA__ENCSR000DYQ_1__m5	3.81	500bp	top50	0.105288	0.00144681
Cebpb	Ipcef1	FALSE	5	cisbp__M4895	3.78	10kb	top1sdIgnCorr	0.168288	0.00197407
Cebpb	Sv2c	FALSE	4	dbcorrdb__NELFE__ENCSR000DOF_1__m6	3.55	500bp	top50	0.135629	0.00148047
Cebpb	Gpc3	FALSE	4	dbcorrdb__SREBF2__ENCSR000EZO_1__m1	3.52	500bp	top50	0.0863075	0.00203612
Cebpb	Fjx1	FALSE	1	dbcorrdb__ZC3H11A__ENCSR000EFR_1__m3	3.33	500bp	top1sdIgnCorr	0.0273598	0.00188098
Cebpb	Arsj	FALSE	2	dbcorrdb__STAT3__ENCSR000EDC_1__m1	3.27	10kb	top50	0.162443	0.0014182
Cebpb	Sorcs3	FALSE	2	dbcorrdb__TCF12__ENCSR000BQQ_1__m2	3.25	10kb	top50	0.0474675	0.00146495
Cebpb	9530059O14Rik	FALSE	2	dbcorrdb__EZH2__ENCSR000ARD_1__m6	3.22	500bp	w0.001	0.2134	0.00120826
Cebpb	Abcc4	FALSE	1	dbcorrdb__EZH2__ENCSR000ARD_1__m6	3.22	500bp	w0.001	0.0734186	0.00116183
Cebpb	Adcy8	FALSE	2	dbcorrdb__EZH2__ENCSR000ARD_1__m6	3.22	500bp	w0.001	0.109247	0.00128405
Cebpb	Gpam	FALSE	1	dbcorrdb__EZH2__ENCSR000ARD_1__m6	3.22	500bp	w0.001	0.0398191	0.0010806
Cebpb	Grb10	FALSE	1	dbcorrdb__EZH2__ENCSR000ARD_1__m6	3.22	500bp	w0.001	0.0655678	0.00125776
Cebpb	Iqgap2	FALSE	1	dbcorrdb__EZH2__ENCSR000ARD_1__m6	3.22	500bp	w0.001	0.21844	0.00107176
Cebpb	Kcnh5	FALSE	2	dbcorrdb__EZH2__ENCSR000ARD_1__m6	3.22	500bp	w0.001	0.110548	0.0012862
Cebpb	Mtm1	FALSE	1	dbcorrdb__EZH2__ENCSR000ARD_1__m6	3.22	500bp	w0.001	0.095532	0.0010021
Cebpb	Mynn	FALSE	1	dbcorrdb__EZH2__ENCSR000ARD_1__m6	3.22	500bp	w0.001	0.0512366	0.00123947
Cebpb	Nfatc2	FALSE	2	dbcorrdb__EZH2__ENCSR000ARD_1__m6	3.22	500bp	w0.001	0.0508713	0.00112336
Cebpb	Npas2	FALSE	2	dbcorrdb__EZH2__ENCSR000ARD_1__m6	3.22	500bp	w0.001	0.100486	0.00118639
Cebpb	Pip5k1b	FALSE	2	dbcorrdb__EZH2__ENCSR000ARD_1__m6	3.22	500bp	w0.001	0.211326	0.00123951
Cebpb	Plag1	FALSE	2	dbcorrdb__EZH2__ENCSR000ARD_1__m6	3.22	500bp	w0.001	0.0491099	0.00118155
Cebpb	Pls1	FALSE	1	dbcorrdb__EZH2__ENCSR000ARD_1__m6	3.22	500bp	w0.001	0.0897222	0.00119703
Cebpb	Prtg	FALSE	1	dbcorrdb__EZH2__ENCSR000ARD_1__m6	3.22	500bp	w0.001	0.156653	0.00125068
Cebpb	Ptpn3	FALSE	2	dbcorrdb__EZH2__ENCSR000ARD_1__m6	3.22	500bp	w0.001	0.186665	0.00117732
Cebpb	Smad3	FALSE	2	dbcorrdb__EZH2__ENCSR000ARD_1__m6	3.22	500bp	w0.001	0.150291	0.00121103
Cebpb	Sox8	FALSE	2	dbcorrdb__EZH2__ENCSR000ARD_1__m6	3.22	500bp	w0.001	0.0329802	0.00110415
Cebpb	St3gal6	FALSE	1	dbcorrdb__EZH2__ENCSR000ARD_1__m6	3.22	500bp	w0.001	0.0318102	0.00108084
Cebpb	Tshz3	FALSE	2	dbcorrdb__EZH2__ENCSR000ARD_1__m6	3.22	500bp	w0.001	0.0482786	0.00122232
Cebpb	Unc5c	FALSE	1	dbcorrdb__EZH2__ENCSR000ARD_1__m6	3.22	500bp	w0.001	0.138322	0.00122803
Cebpb	Zmat4	FALSE	3	dbcorrdb__EZH2__ENCSR000ARD_1__m6	3.22	500bp	w0.001	0.159024	0.00102201
Cebpb	Oprm1	FALSE	3	cisbp__M5337	3.19	10kb	top1sdIgnCorr	0.167867	0.00153204
Cebpb	Cdh18	FALSE	2	homer__NAGTTTCABTHTGACTNW_bZIP_IRF	3.18	10kb	top1sdIgnCorr	0.0760526	0.00175474
Cebpb	Klf6	FALSE	1	dbcorrdb__JUND__ENCSR000EIB_1__m1	3.05	10kb	w0.001IgnCorr	0.0140967	0.0011425
Cebpb	Thsd4	FALSE	1	dbcorrdb__JUND__ENCSR000EIB_1__m1	3.05	10kb	w0.001IgnCorr	0.0241948	0.00104467
Cebpb	Vat1l	FALSE	1	dbcorrdb__JUND__ENCSR000EIB_1__m1	3.05	10kb	w0.001IgnCorr	0.0326478	0.0010883
Cebpb	Zbtb12	FALSE	1	dbcorrdb__JUND__ENCSR000EIB_1__m1	3.05	10kb	w0.001IgnCorr	-0.00268326	0.00107074
Cebpb	Zbtb43	FALSE	1	dbcorrdb__JUND__ENCSR000EIB_1__m1	3.05	10kb	w0.001IgnCorr	0.0580453	0.00103979
Cebpb	Zbtb7a	FALSE	2	dbcorrdb__JUND__ENCSR000EIB_1__m1	3.05	10kb	w0.001IgnCorr	0.0553409	0.00101178
Cebpb	Zfp189	FALSE	1	taipale_cyt_meth__DBP_NRTTAYGTAAYN_eDBD	3.02	10kb	top1sdIgnCorr	0.0823	0.00186498
Cebpb	Cpne4	FALSE	1	dbcorrdb__EGR1__ENCSR000BJA_1__m1	3.01	10kb	w0.001	0.200459	0.00125237
Cebpb	Ddn	FALSE	1	dbcorrdb__EGR1__ENCSR000BJA_1__m1	3.01	10kb	w0.001	0.0816025	0.00101921
Cebpb	Flrt2	FALSE	1	dbcorrdb__EGR1__ENCSR000BJA_1__m1	3.01	10kb	w0.001	0.0823755	0.00110469
Cebpb	Nrxn3	FALSE	1	dbcorrdb__EGR1__ENCSR000BJA_1__m1	3.01	10kb	w0.001	0.0931633	0.00101905
Cebpb	Ptchd1	FALSE	1	dbcorrdb__EGR1__ENCSR000BJA_1__m1	3.01	10kb	w0.001	0.112862	0.00113666
Cebpb	Zfp672	FALSE	1	dbcorrdb__EGR1__ENCSR000BJA_1__m1	3.01	10kb	w0.001	0.0460832	0.00100631
Cebpd	Car10	FALSE	1	transfac_pro__M04749	4.2	500bp	top50Andtop1sdIgnCorr	0.158189	0.00249839
Cebpd	Gadd45g	FALSE	3	transfac_pro__M04749	4.2	500bp	top50Andtop1sdIgnCorr	0.00725675	0.00184846
Cebpd	Ntng1	FALSE	6	transfac_pro__M04749	4.2	500bp	top50Andtop1sdIgnCorr	0.207574	0.00371916
Cebpd	Bhlhe40	FALSE	3	transfac_pro__M04749	3.84	10kb	top50Andtop1sdIgnCorr	0.0893368	0.00194457
Cebpd	Cebpb	FALSE	4	transfac_pro__M04749	3.84	10kb	top50Andtop1sdIgnCorr	0.0846665	0.00227144
Cebpd	Mamld1	FALSE	3	transfac_pro__M04749	3.84	10kb	top50Andtop1sdIgnCorr	0.217683	0.0032307
Cebpd	Rapgef5	FALSE	1	transfac_pro__M04749	3.84	10kb	top50Andtop1sdIgnCorr	0.227532	0.00227365
Cebpd	Erf	FALSE	1	cisbp__M3035	3.13	10kb	top50Andtop1sd	0.0885178	0.00188696
Cebpd	Zfp831	FALSE	2	cisbp__M3035	3.13	10kb	top50Andtop1sd	0.188754	0.00276909
Cebpd	Dgkz	TRUE	5	transfac_pro__M03571	3.1	500bp	top50Andtop1sdIgnCorr	0.134057	0.00200947
Cebpd	Maf	TRUE	7	transfac_pro__M03571	3.1	500bp	top50Andtop1sdIgnCorr	0.0180487	0.00281249
Cebpd	Prtg	TRUE	7	transfac_pro__M03571	3.1	500bp	top50Andtop1sdIgnCorr	0.178411	0.0024689
Cebpd	9530059O14Rik	FALSE	1	cisbp__M0313	3.04	500bp	w0.001IgnCorr	0.231714	0.00166607
Cebpd	Bcl6	FALSE	1	cisbp__M0315	3.04	10kb	w0.001IgnCorr	0.112462	0.00153505
Cebpd	Cpeb1	FALSE	1	cisbp__M0313	3.04	500bp	w0.001IgnCorr	0.165879	0.00119913
Cebpd	Esrra	FALSE	1	cisbp__M0313	3.04	500bp	w0.001IgnCorr	0.0457951	0.00105194
Cebpd	Fosl1	FALSE	1	cisbp__M0315	3.04	10kb	w0.001IgnCorr	0.0426001	0.00133831
Cebpd	Galnt3	FALSE	2	cisbp__M0315	3.04	10kb	w0.001IgnCorr	0.111863	0.00165775
Cebpd	Gprc5b	FALSE	1	cisbp__M0315	3.04	10kb	w0.001IgnCorr	0.132248	0.00121449
Cebpd	Grb10	FALSE	2	cisbp__M0315	3.04	10kb	w0.001IgnCorr	0.0853024	0.00155258
Cebpd	Igfbp5	FALSE	2	cisbp__M0315	3.04	10kb	w0.001IgnCorr	0.0847615	0.00118803
Cebpd	Jdp2	FALSE	3	cisbp__M0313	3.04	500bp	w0.001IgnCorr	0.129202	0.00122629
Cebpd	Jun	FALSE	2	cisbp__M0313	3.04	500bp	w0.001IgnCorr	0.0944563	0.00154229
Cebpd	Klf15	FALSE	2	cisbp__M0315	3.04	10kb	w0.001IgnCorr	0.0162426	0.00171428
Cebpd	Lonrf3	FALSE	3	cisbp__M0313	3.04	500bp	w0.001IgnCorr	0.104426	0.00159579
Cebpd	Mobp	FALSE	1	cisbp__M0315	3.04	10kb	w0.001IgnCorr	0.019251	0.00158631
Cebpd	Nfil3	FALSE	2	cisbp__M0315	3.04	10kb	w0.001IgnCorr	0.0104178	0.00120971
Cebpd	Oprm1	FALSE	1	cisbp__M0313	3.04	500bp	w0.001IgnCorr	0.177205	0.00127757
Cebpd	Rreb1	FALSE	1	cisbp__M0315	3.04	10kb	w0.001IgnCorr	0.126668	0.00102381
Cebpd	Rtn4rl1	FALSE	1	cisbp__M0313	3.04	500bp	w0.001IgnCorr	0.174093	0.00136131
Cebpd	Scara3	FALSE	1	cisbp__M0313	3.04	500bp	w0.001IgnCorr	-0.0110727	0.00121275
Cebpd	Smad3	FALSE	1	cisbp__M0313	3.04	500bp	w0.001IgnCorr	0.172631	0.0014131
Cebpd	Smad7	FALSE	3	cisbp__M0313	3.04	500bp	w0.001IgnCorr	0.0407323	0.00108026
Cebpd	Sox8	FALSE	1	cisbp__M0313	3.04	500bp	w0.001IgnCorr	0.026876	0.00110417
Cebpd	Ubash3b	FALSE	3	cisbp__M0313	3.04	500bp	w0.001IgnCorr	0.117962	0.00138021
Cebpd	Unc5c	FALSE	1	cisbp__M0313	3.04	500bp	w0.001IgnCorr	0.154717	0.0017476
Cebpd	Zbtb7a	FALSE	1	cisbp__M0315	3.04	10kb	w0.001IgnCorr	0.0567773	0.00101678
Cebpd	Zmat4	FALSE	2	cisbp__M0315	3.04	10kb	w0.001IgnCorr	0.177371	0.00159601
Cebpd	Adamts9	FALSE	1	dbcorrdb__CEBPB__ENCSR000EDA_1__m1	3.02	10kb	w0.001IgnCorr	0.00660141	0.0010821
Cebpd	Kctd16	FALSE	1	dbcorrdb__CEBPB__ENCSR000EDA_1__m1	3.02	10kb	w0.001IgnCorr	0.205453	0.00112284
Cebpd	Rph3a	FALSE	1	dbcorrdb__CEBPB__ENCSR000EDA_1__m1	3.02	10kb	w0.001IgnCorr	0.202295	0.00108137
Cebpd	Zfp770	FALSE	1	dbcorrdb__CEBPB__ENCSR000EDA_1__m1	3.02	10kb	w0.001IgnCorr	0.0380469	0.00133663
Cebpg	Ank1	TRUE	1	tfdimers__MD00594	4.87	10kb	top50	0.0322421	0.00228223
Cebpg	Atad2	TRUE	8	tfdimers__MD00594	4.87	10kb	top50	0.0536416	0.00382964
Cebpg	Cdh20	TRUE	3	tfdimers__MD00594	4.87	10kb	top50	0.0308714	0.00257279
Cebpg	E2f7	TRUE	1	tfdimers__MD00594	4.87	10kb	top50	0.0572776	0.00417533
Cebpg	Myb	TRUE	5	tfdimers__MD00594	4.87	10kb	top50	0.0318784	0.00368657
Cebpg	Pbx3	TRUE	1	tfdimers__MD00594	4.87	10kb	top50	0.0413333	0.00266802
Cebpg	Rbbp8	TRUE	1	tfdimers__MD00594	4.87	10kb	top50	0.0471317	0.00232984
Cebpg	Slc16a6	TRUE	1	tfdimers__MD00594	4.87	10kb	top50	0.0397307	0.00232811
Cebpg	Zfp362	TRUE	1	tfdimers__MD00594	4.87	10kb	top50	0.0720346	0.00253812
Cebpg	Cit	FALSE	2	cisbp__M1875	4.37	10kb	top3sdIgnCorr	0.0490048	0.0058495
Cebpg	Atf5	TRUE	3	taipale_tf_pairs__CEBPG_ATF4_NNATGAYGCAAT_CAP	4.06	10kb	top50IgnCorr	0.0292697	0.00238197
Cebpg	Cebpg	TRUE	18	taipale_tf_pairs__CEBPG_ATF4_NNATGAYGCAAT_CAP	4.06	10kb	top50IgnCorr	1	#N/A
Cebpg	Clic4	TRUE	11	taipale_tf_pairs__CEBPG_ATF4_NNATGAYGCAAT_CAP	4.06	10kb	top50IgnCorr	0.0457281	0.00245438
Cebpg	Nfil3	TRUE	3	taipale_tf_pairs__CEBPG_ATF4_NNATGAYGCAAT_CAP	4.06	10kb	top50IgnCorr	0.0174498	0.00242289
Cebpg	Nr2f2	TRUE	3	taipale_tf_pairs__CEBPG_ATF4_NNATGAYGCAAT_CAP	4.06	10kb	top50IgnCorr	0.02935	0.00247675
Cebpg	Plagl2	TRUE	14	taipale_tf_pairs__CEBPG_ATF4_NNATGAYGCAAT_CAP	4.06	10kb	top50IgnCorr	0.0316696	0.00285358
Cebpg	Slc7a1	TRUE	11	taipale_tf_pairs__CEBPG_ATF4_NNATGAYGCAAT_CAP	4.06	10kb	top50IgnCorr	0.0438535	0.00243104
Cebpg	Elovl5	FALSE	2	cisbp__M6172	3.08	500bp	top1sd	0.056676	0.00198437
Cebpg	Lmnb1	FALSE	2	cisbp__M6172	3.08	500bp	top1sd	0.056669	0.00193152
Cebpg	Mastl	FALSE	2	cisbp__M6172	3.08	500bp	top1sd	0.0303087	0.0021639
Cebpg	Mdga1	FALSE	2	cisbp__M6172	3.08	500bp	top1sd	0.0719491	0.00204829
Cebpg	Nars2	FALSE	2	cisbp__M6172	3.08	500bp	top1sd	0.0472949	0.00196078
Cebpg	Nr2f1	FALSE	2	cisbp__M6172	3.08	500bp	top1sd	0.0697009	0.00189291
Cebpg	Wdr44	FALSE	2	cisbp__M6172	3.08	500bp	top1sd	0.0598293	0.00188246
Cebpz	Camk1	FALSE	2	transfac_pro__M09124	3.05	10kb	top1sdIgnCorr	0.020282	0.00255578
Cebpz	Errfi1	FALSE	2	transfac_pro__M09124	3.05	10kb	top1sdIgnCorr	0.0822516	0.00306097
Cebpz	Glis2	FALSE	2	transfac_pro__M09124	3.05	10kb	top1sdIgnCorr	0.072865	0.00246313
Cebpz	Igfbp5	FALSE	2	transfac_pro__M09124	3.05	10kb	top1sdIgnCorr	0.121591	0.00282495
Cebpz	Jund	FALSE	2	transfac_pro__M09124	3.05	10kb	top1sdIgnCorr	0.0389859	0.00244302
Cebpz	Lin54	FALSE	2	transfac_pro__M09124	3.05	10kb	top1sdIgnCorr	0.052498	0.00275241
Cebpz	Nmnat3	FALSE	2	transfac_pro__M09124	3.05	10kb	top1sdIgnCorr	0.0274112	0.00259003
Cebpz	Polr2a	FALSE	2	transfac_pro__M09124	3.05	10kb	top1sdIgnCorr	0.0801391	0.00250191
Cebpz	Ppard	FALSE	2	transfac_pro__M09124	3.05	10kb	top1sdIgnCorr	0.0488696	0.00247768
Cebpz	Rpgrip1	FALSE	2	transfac_pro__M09124	3.05	10kb	top1sdIgnCorr	0.0428382	0.00271599
Cebpz	Rps10	FALSE	2	transfac_pro__M09124	3.05	10kb	top1sdIgnCorr	0.0579457	0.00244632
Cebpz	Rps26	FALSE	2	transfac_pro__M09124	3.05	10kb	top1sdIgnCorr	0.0711661	0.0025066
Cebpz	Sox12	FALSE	2	transfac_pro__M09124	3.05	10kb	top1sdIgnCorr	0.0413817	0.00249221
Cebpz	Ubxn11	FALSE	2	transfac_pro__M09124	3.05	10kb	top1sdIgnCorr	0.110379	0.00261539
Cebpz	Zbtb33	FALSE	2	transfac_pro__M09124	3.05	10kb	top1sdIgnCorr	0.0242003	0.00262101
Cebpz	Zfhx3	FALSE	2	transfac_pro__M09124	3.05	10kb	top1sdIgnCorr	0.0168624	0.00248215
Cebpz	Zfp217	FALSE	2	transfac_pro__M09124	3.05	10kb	top1sdIgnCorr	-0.00834211	0.00246297
Cebpz	Zfp518a	FALSE	2	transfac_pro__M09124	3.05	10kb	top1sdIgnCorr	0.0267653	0.00244668
Cebpz	Zfp518b	FALSE	2	transfac_pro__M09124	3.05	10kb	top1sdIgnCorr	0.0437705	0.00277324
Cebpz	Zfp62	FALSE	2	transfac_pro__M09124	3.05	10kb	top1sdIgnCorr	0.0959559	0.00249307
Cebpz	Zfp652	FALSE	2	transfac_pro__M09124	3.05	10kb	top1sdIgnCorr	0.154168	0.00253005
Cebpz	2700097O09Rik	FALSE	1	transfac_pro__M09130	3.03	10kb	top1sdIgnCorr	0.0571419	0.00265285
Cebpz	9330111N05Rik	FALSE	1	transfac_pro__M09130	3.03	10kb	top1sdIgnCorr	0.0162379	0.00274166
Cebpz	Afap1l1	FALSE	1	transfac_pro__M09130	3.03	10kb	top1sdIgnCorr	0.0310916	0.00285775
Cebpz	Akap12	FALSE	1	transfac_pro__M09130	3.03	10kb	top1sdIgnCorr	0.0496859	0.00275835
Cebpz	Akap17b	FALSE	1	transfac_pro__M09130	3.03	10kb	top1sdIgnCorr	0.123443	0.00245165
Cebpz	Ankrd26	FALSE	1	transfac_pro__M09130	3.03	10kb	top1sdIgnCorr	0.0585182	0.00251605
Cebpz	Arid3b	FALSE	1	transfac_pro__M09130	3.03	10kb	top1sdIgnCorr	0.0806731	0.00249313
Cebpz	Cbwd1	FALSE	1	transfac_pro__M09130	3.03	10kb	top1sdIgnCorr	0.0720757	0.00288309
Cebpz	Ccdc77	FALSE	1	transfac_pro__M09130	3.03	10kb	top1sdIgnCorr	0.0384872	0.00266112
Cebpz	Cntfr	FALSE	1	transfac_pro__M09130	3.03	10kb	top1sdIgnCorr	0.0421149	0.00273751
Cebpz	Cox8a	FALSE	1	transfac_pro__M09130	3.03	10kb	top1sdIgnCorr	0.0804098	0.00300099
Cebpz	Csdc2	FALSE	1	transfac_pro__M09130	3.03	10kb	top1sdIgnCorr	0.0956036	0.0027482
Cebpz	Ctcf	FALSE	1	transfac_pro__M09130	3.03	10kb	top1sdIgnCorr	0.11377	0.00245127
Cebpz	Dr1	FALSE	1	transfac_pro__M09130	3.03	10kb	top1sdIgnCorr	0.0770616	0.00270303
Cebpz	Ern1	FALSE	1	transfac_pro__M09130	3.03	10kb	top1sdIgnCorr	0.0730808	0.00259654
Cebpz	Etl4	FALSE	1	transfac_pro__M09130	3.03	10kb	top1sdIgnCorr	0.0294033	0.00303479
Cebpz	Fgf12	FALSE	1	transfac_pro__M09130	3.03	10kb	top1sdIgnCorr	0.158562	0.00251106
Cebpz	Filip1l	FALSE	1	transfac_pro__M09130	3.03	10kb	top1sdIgnCorr	0.0247277	0.00250948
Cebpz	Foxj2	FALSE	1	transfac_pro__M09130	3.03	10kb	top1sdIgnCorr	0.0761259	0.00254119
Cebpz	Gfod2	FALSE	1	transfac_pro__M09130	3.03	10kb	top1sdIgnCorr	0.0550635	0.00245215
Cebpz	Gmeb1	FALSE	1	transfac_pro__M09130	3.03	10kb	top1sdIgnCorr	0.0978503	0.00245072
Cebpz	Gpd2	FALSE	1	transfac_pro__M09130	3.03	10kb	top1sdIgnCorr	0.120819	0.00253692
Cebpz	Gtf2e2	FALSE	1	transfac_pro__M09130	3.03	10kb	top1sdIgnCorr	0.065269	0.00262137
Cebpz	Ift88	FALSE	1	transfac_pro__M09130	3.03	10kb	top1sdIgnCorr	0.108514	0.00273688
Cebpz	Ikzf4	FALSE	1	transfac_pro__M09130	3.03	10kb	top1sdIgnCorr	0.0739236	0.00249911
Cebpz	Il16	FALSE	1	transfac_pro__M09130	3.03	10kb	top1sdIgnCorr	0.170268	0.00278843
Cebpz	Ina	FALSE	1	transfac_pro__M09130	3.03	10kb	top1sdIgnCorr	0.107936	0.00260579
Cebpz	Kcnq4	FALSE	1	transfac_pro__M09130	3.03	10kb	top1sdIgnCorr	0.0170199	0.00247018
Cebpz	Lamc1	FALSE	1	transfac_pro__M09130	3.03	10kb	top1sdIgnCorr	0.146694	0.00256363
Cebpz	Lekr1	FALSE	1	transfac_pro__M09130	3.03	10kb	top1sdIgnCorr	0.0737583	0.00244261
Cebpz	Lrrc39	FALSE	1	transfac_pro__M09130	3.03	10kb	top1sdIgnCorr	0.0288637	0.00275288
Cebpz	Lrrn3	FALSE	1	transfac_pro__M09130	3.03	10kb	top1sdIgnCorr	0.160151	0.00251212
Cebpz	Mgat4a	FALSE	1	transfac_pro__M09130	3.03	10kb	top1sdIgnCorr	0.11811	0.00264166
Cebpz	Mxd1	FALSE	1	transfac_pro__M09130	3.03	10kb	top1sdIgnCorr	0.0496166	0.00257628
Cebpz	Mynn	FALSE	1	transfac_pro__M09130	3.03	10kb	top1sdIgnCorr	0.0623176	0.00278312
Cebpz	Nedd8	FALSE	1	transfac_pro__M09130	3.03	10kb	top1sdIgnCorr	0.0800263	0.00330349
Cebpz	Nfatc2	FALSE	1	transfac_pro__M09130	3.03	10kb	top1sdIgnCorr	0.0827541	0.00265891
Cebpz	Olfm3	FALSE	1	transfac_pro__M09130	3.03	10kb	top1sdIgnCorr	0.122645	0.00247139
Cebpz	Pag1	FALSE	1	transfac_pro__M09130	3.03	10kb	top1sdIgnCorr	0.099312	0.00265571
Cebpz	Park7	FALSE	1	transfac_pro__M09130	3.03	10kb	top1sdIgnCorr	0.0721246	0.0027997
Cebpz	Pcbd2	FALSE	1	transfac_pro__M09130	3.03	10kb	top1sdIgnCorr	0.0368947	0.00272318
Cebpz	Pcdh11x	FALSE	1	transfac_pro__M09130	3.03	10kb	top1sdIgnCorr	0.0707732	0.00256337
Cebpz	Pcyt1a	FALSE	1	transfac_pro__M09130	3.03	10kb	top1sdIgnCorr	0.0605599	0.00266043
Cebpz	Pcyt1b	FALSE	1	transfac_pro__M09130	3.03	10kb	top1sdIgnCorr	0.0446276	0.00245009
Cebpz	Per2	FALSE	1	transfac_pro__M09130	3.03	10kb	top1sdIgnCorr	0.0534418	0.00260861
Cebpz	Pid1	FALSE	1	transfac_pro__M09130	3.03	10kb	top1sdIgnCorr	0.0270467	0.00255063
Cebpz	Ppfibp1	FALSE	1	transfac_pro__M09130	3.03	10kb	top1sdIgnCorr	0.133715	0.00244295
Cebpz	Pura	FALSE	1	transfac_pro__M09130	3.03	10kb	top1sdIgnCorr	0.180393	0.00308681
Cebpz	Rab27b	FALSE	1	transfac_pro__M09130	3.03	10kb	top1sdIgnCorr	0.144073	0.00250802
Cebpz	Rfx1	FALSE	1	transfac_pro__M09130	3.03	10kb	top1sdIgnCorr	0.0786672	0.00261119
Cebpz	Rfx5	FALSE	1	transfac_pro__M09130	3.03	10kb	top1sdIgnCorr	0.0412687	0.00256422
Cebpz	Rnf219	FALSE	1	transfac_pro__M09130	3.03	10kb	top1sdIgnCorr	0.0548537	0.00269387
Cebpz	Rpl34	FALSE	1	transfac_pro__M09130	3.03	10kb	top1sdIgnCorr	0.0397005	0.00251954
Cebpz	Rplp0	FALSE	1	transfac_pro__M09130	3.03	10kb	top1sdIgnCorr	0.0491262	0.00324581
Cebpz	Rplp2	FALSE	1	transfac_pro__M09130	3.03	10kb	top1sdIgnCorr	0.0631399	0.00259625
Cebpz	Rps27a	FALSE	1	transfac_pro__M09130	3.03	10kb	top1sdIgnCorr	0.0639535	0.00290722
Cebpz	Rps29	FALSE	1	transfac_pro__M09130	3.03	10kb	top1sdIgnCorr	0.0569094	0.00265237
Cebpz	Rspo3	FALSE	1	transfac_pro__M09130	3.03	10kb	top1sdIgnCorr	0.083967	0.00255311
Cebpz	Serpinc1	FALSE	1	transfac_pro__M09130	3.03	10kb	top1sdIgnCorr	0.0352037	0.00262127
Cebpz	Slc2a3	FALSE	1	transfac_pro__M09130	3.03	10kb	top1sdIgnCorr	0.148422	0.00263368
Cebpz	Snx9	FALSE	1	transfac_pro__M09130	3.03	10kb	top1sdIgnCorr	0.0638123	0.00290631
Cebpz	Sp1	FALSE	1	transfac_pro__M09130	3.03	10kb	top1sdIgnCorr	0.0628689	0.00254317
Cebpz	Sp2	FALSE	1	transfac_pro__M09130	3.03	10kb	top1sdIgnCorr	0.0569192	0.00252344
Cebpz	Srf	FALSE	1	transfac_pro__M09130	3.03	10kb	top1sdIgnCorr	0.0626044	0.0040768
Cebpz	Tcp11l2	FALSE	1	transfac_pro__M09130	3.03	10kb	top1sdIgnCorr	0.0428636	0.00260413
Cebpz	Tifa	FALSE	1	transfac_pro__M09130	3.03	10kb	top1sdIgnCorr	0.0619828	0.00267855
Cebpz	Traip	FALSE	1	transfac_pro__M09130	3.03	10kb	top1sdIgnCorr	0.12333	0.00268039
Cebpz	Ugdh	FALSE	1	transfac_pro__M09130	3.03	10kb	top1sdIgnCorr	0.0679762	0.00255531
Cebpz	Vps72	FALSE	1	transfac_pro__M09130	3.03	10kb	top1sdIgnCorr	0.0355163	0.00249528
Cebpz	Zbtb1	FALSE	1	transfac_pro__M09130	3.03	10kb	top1sdIgnCorr	0.0912779	0.00255829
Cebpz	Zbtb17	FALSE	1	transfac_pro__M09130	3.03	10kb	top1sdIgnCorr	0.0641679	0.00275311
Cebpz	Zbtb2	FALSE	1	transfac_pro__M09130	3.03	10kb	top1sdIgnCorr	0.0653037	0.00276121
Cebpz	Zbtb5	FALSE	1	transfac_pro__M09130	3.03	10kb	top1sdIgnCorr	0.0484884	0.00266219
Cebpz	Zdbf2	FALSE	1	transfac_pro__M09130	3.03	10kb	top1sdIgnCorr	0.0155533	0.00244601
Cebpz	Zfp112	FALSE	1	transfac_pro__M09130	3.03	10kb	top1sdIgnCorr	0.0868535	0.00265822
Cebpz	Zfp174	FALSE	1	transfac_pro__M09130	3.03	10kb	top1sdIgnCorr	0.0430102	0.00294114
Cebpz	Zfp202	FALSE	1	transfac_pro__M09130	3.03	10kb	top1sdIgnCorr	0.0470262	0.0028842
Cebpz	Zfp212	FALSE	1	transfac_pro__M09130	3.03	10kb	top1sdIgnCorr	0.0572429	0.00315001
Cebpz	Zfp260	FALSE	1	transfac_pro__M09130	3.03	10kb	top1sdIgnCorr	0.0960599	0.00254302
Cebpz	Zfp277	FALSE	1	transfac_pro__M09130	3.03	10kb	top1sdIgnCorr	0.131936	0.00263169
Cebpz	Zfp282	FALSE	1	transfac_pro__M09130	3.03	10kb	top1sdIgnCorr	0.0806735	0.00254538
Cebpz	Zfp286	FALSE	1	transfac_pro__M09130	3.03	10kb	top1sdIgnCorr	0.0711233	0.00251919
Cebpz	Zfp341	FALSE	1	transfac_pro__M09130	3.03	10kb	top1sdIgnCorr	0.0819146	0.00263953
Cebpz	Zfp369	FALSE	1	transfac_pro__M09130	3.03	10kb	top1sdIgnCorr	0.0866761	0.00269492
Cebpz	Zfp410	FALSE	1	transfac_pro__M09130	3.03	10kb	top1sdIgnCorr	0.0743476	0.00293254
Cebpz	Zfp507	FALSE	1	transfac_pro__M09130	3.03	10kb	top1sdIgnCorr	0.0894875	0.00254022
Cebpz	Zfp574	FALSE	1	transfac_pro__M09130	3.03	10kb	top1sdIgnCorr	0.0357594	0.00280548
Cebpz	Zfp597	FALSE	1	transfac_pro__M09130	3.03	10kb	top1sdIgnCorr	0.0656293	0.00245616
Cebpz	Zfp740	FALSE	1	transfac_pro__M09130	3.03	10kb	top1sdIgnCorr	0.0745464	0.0024423
Cebpz	Zfp770	FALSE	1	transfac_pro__M09130	3.03	10kb	top1sdIgnCorr	0.0483679	0.00253833
Cebpz	Zfp786	FALSE	1	transfac_pro__M09130	3.03	10kb	top1sdIgnCorr	0.0355761	0.00245649
Cebpz	Zfp956	FALSE	1	transfac_pro__M09130	3.03	10kb	top1sdIgnCorr	0.0802558	0.0025456
Cebpz	Zkscan1	FALSE	1	transfac_pro__M09130	3.03	10kb	top1sdIgnCorr	0.0953324	0.00250763
Clock	Atf2	FALSE	2	transfac_pro__M04684	3.55	500bp	top3sd	0.229444	0.00798142
Clock	Bptf	FALSE	2	transfac_pro__M04684	3.55	500bp	top3sd	0.244257	0.00818759
Clock	Mef2a	FALSE	2	transfac_pro__M04684	3.55	500bp	top3sd	0.265158	0.00863688
Clock	Zfp207	FALSE	2	transfac_pro__M04684	3.55	500bp	top3sd	0.252873	0.00679427
Cpeb1	2010300C02Rik	FALSE	2	transfac_pro__M09125	3.45	500bp	w0.001	0.375464	0.0146838
Cpeb1	Abtb2	FALSE	1	transfac_pro__M09125	3.45	500bp	w0.001	0.101225	0.00167816
Cpeb1	Ahcyl2	FALSE	1	transfac_pro__M09125	3.45	500bp	w0.001	0.310144	0.0133021
Cpeb1	Atad2	FALSE	2	transfac_pro__M09125	3.45	500bp	w0.001	0.0818821	0.00281591
Cpeb1	Bbx	FALSE	2	transfac_pro__M09125	3.45	500bp	w0.001	0.141194	0.00309036
Cpeb1	Bcl11a	FALSE	1	transfac_pro__M09125	3.45	500bp	w0.001	0.0393655	0.00117876
Cpeb1	Bcl11b	FALSE	1	transfac_pro__M09125	3.45	500bp	w0.001	0.178544	0.00389533
Cpeb1	Bdnf	FALSE	2	transfac_pro__M09125	3.45	500bp	w0.001	0.189798	0.00403081
Cpeb1	Bhlhe41	FALSE	1	transfac_pro__M09125	3.45	500bp	w0.001	0.196918	0.00843533
Cpeb1	C1ql3	FALSE	1	transfac_pro__M09125	3.45	500bp	w0.001	0.315304	0.0111186
Cpeb1	Cacna1e	FALSE	1	transfac_pro__M09125	3.45	500bp	w0.001	0.188921	0.00391884
Cpeb1	Cc2d2a	FALSE	2	transfac_pro__M09125	3.45	500bp	w0.001	0.166965	0.00310044
Cpeb1	Ccdc80	FALSE	1	transfac_pro__M09125	3.45	500bp	w0.001	0.114891	0.0024991
Cpeb1	Cd180	FALSE	1	transfac_pro__M09125	3.45	500bp	w0.001	0.0941224	0.00225109
Cpeb1	Cdc14b	FALSE	2	transfac_pro__M09125	3.45	500bp	w0.001	0.0782998	0.00274974
Cpeb1	Cdh13	FALSE	1	transfac_pro__M09125	3.45	500bp	w0.001	0.233105	0.00589295
Cpeb1	Cdh19	FALSE	1	transfac_pro__M09125	3.45	500bp	w0.001	0.0666766	0.0027779
Cpeb1	Cdk6	FALSE	2	transfac_pro__M09125	3.45	500bp	w0.001	0.0977557	0.00124637
Cpeb1	Chsy1	FALSE	2	transfac_pro__M09125	3.45	500bp	w0.001	0.0626831	0.00170272
Cpeb1	Cnksr3	FALSE	2	transfac_pro__M09125	3.45	500bp	w0.001	0.0738574	0.00253202
Cpeb1	Crym	FALSE	1	transfac_pro__M09125	3.45	500bp	w0.001	0.0908224	0.00198476
Cpeb1	Daam2	FALSE	2	transfac_pro__M09125	3.45	500bp	w0.001	0.106174	0.00162651
Cpeb1	Dio2	FALSE	2	transfac_pro__M09125	3.45	500bp	w0.001	0.0993979	0.00202954
Cpeb1	Dsp	FALSE	1	transfac_pro__M09125	3.45	500bp	w0.001	0.297542	0.0101795
Cpeb1	Dusp10	FALSE	2	transfac_pro__M09125	3.45	500bp	w0.001	0.0711574	0.00195589
Cpeb1	E130114P18Rik	FALSE	2	transfac_pro__M09125	3.45	500bp	w0.001	0.0851236	0.00130907
Cpeb1	Epha7	FALSE	2	transfac_pro__M09125	3.45	500bp	w0.001	0.202809	0.00353431
Cpeb1	Erbb4	FALSE	2	transfac_pro__M09125	3.45	500bp	w0.001	0.0317948	0.0012296
Cpeb1	Etv4	FALSE	2	transfac_pro__M09125	3.45	500bp	w0.001	0.102569	0.00225979
Cpeb1	Eya1	FALSE	1	transfac_pro__M09125	3.45	500bp	w0.001	0.241118	0.0039338
Cpeb1	Eya4	FALSE	1	transfac_pro__M09125	3.45	500bp	w0.001	0.140449	0.00197419
Cpeb1	Fbn1	FALSE	2	transfac_pro__M09125	3.45	500bp	w0.001	0.195919	0.00576077
Cpeb1	Fgf14	FALSE	1	transfac_pro__M09125	3.45	500bp	w0.001	0.183043	0.00261084
Cpeb1	Fiz1	FALSE	1	transfac_pro__M09125	3.45	500bp	w0.001	0.0499435	0.00195579
Cpeb1	Glce	FALSE	2	transfac_pro__M09125	3.45	500bp	w0.001	0.0621575	0.00171873
Cpeb1	Grid2	FALSE	1	transfac_pro__M09125	3.45	500bp	w0.001	0.322107	0.00934572
Cpeb1	Hhip	FALSE	2	transfac_pro__M09125	3.45	500bp	w0.001	0.0712526	0.00245511
Cpeb1	Hivep2	FALSE	2	transfac_pro__M09125	3.45	500bp	w0.001	0.248358	0.00640056
Cpeb1	Id4	FALSE	2	transfac_pro__M09125	3.45	500bp	w0.001	0.136638	0.00154184
Cpeb1	Ipcef1	FALSE	1	transfac_pro__M09125	3.45	500bp	w0.001	0.305992	0.015842
Cpeb1	Itpkb	FALSE	2	transfac_pro__M09125	3.45	500bp	w0.001	0.152624	0.00538821
Cpeb1	Kcnip4	FALSE	1	transfac_pro__M09125	3.45	500bp	w0.001	0.367578	0.0199788
Cpeb1	Kcnt2	FALSE	2	transfac_pro__M09125	3.45	500bp	w0.001	0.154204	0.00344858
Cpeb1	Kctd1	FALSE	2	transfac_pro__M09125	3.45	500bp	w0.001	0.116602	0.00205553
Cpeb1	Kctd16	FALSE	1	transfac_pro__M09125	3.45	500bp	w0.001	0.339102	0.0168892
Cpeb1	Kirrel3	FALSE	2	transfac_pro__M09125	3.45	500bp	w0.001	0.330064	0.0120238
Cpeb1	Ksr2	FALSE	2	transfac_pro__M09125	3.45	500bp	w0.001	0.157478	0.0038901
Cpeb1	L3mbtl3	FALSE	2	transfac_pro__M09125	3.45	500bp	w0.001	0.0703621	0.00189748
Cpeb1	Lef1	FALSE	1	transfac_pro__M09125	3.45	500bp	w0.001	0.121722	0.0019329
Cpeb1	Lrrc4c	FALSE	2	transfac_pro__M09125	3.45	500bp	w0.001	0.209663	0.00585808
Cpeb1	Lrrn1	FALSE	2	transfac_pro__M09125	3.45	500bp	w0.001	0.0464504	0.00116571
Cpeb1	Mlxip	FALSE	1	transfac_pro__M09125	3.45	500bp	w0.001	0.0409335	0.00163382
Cpeb1	Myo1e	FALSE	1	transfac_pro__M09125	3.45	500bp	w0.001	0.11883	0.00201274
Cpeb1	N4bp2	FALSE	1	transfac_pro__M09125	3.45	500bp	w0.001	0.041052	0.00155539
Cpeb1	Nedd9	FALSE	2	transfac_pro__M09125	3.45	500bp	w0.001	0.10736	0.00224229
Cpeb1	Neto1	FALSE	2	transfac_pro__M09125	3.45	500bp	w0.001	0.38208	0.0145728
Cpeb1	Neurod2	FALSE	2	transfac_pro__M09125	3.45	500bp	w0.001	0.048582	0.00143656
Cpeb1	Nhsl2	FALSE	2	transfac_pro__M09125	3.45	500bp	w0.001	0.381181	0.0154897
Cpeb1	Nr2e1	FALSE	1	transfac_pro__M09125	3.45	500bp	w0.001	0.11841	0.00182036
Cpeb1	Odf2l	FALSE	2	transfac_pro__M09125	3.45	500bp	w0.001	0.0741494	0.00252059
Cpeb1	Olfm3	FALSE	1	transfac_pro__M09125	3.45	500bp	w0.001	0.121471	0.00232077
Cpeb1	Olfml1	FALSE	2	transfac_pro__M09125	3.45	500bp	w0.001	0.0798439	0.00329633
Cpeb1	P2ry12	FALSE	2	transfac_pro__M09125	3.45	500bp	w0.001	0.129814	0.00300242
Cpeb1	Patz1	FALSE	1	transfac_pro__M09125	3.45	500bp	w0.001	0.0486904	0.00183014
Cpeb1	Pax6	FALSE	2	transfac_pro__M09125	3.45	500bp	w0.001	0.0829754	0.0016831
Cpeb1	Pcdh10	FALSE	2	transfac_pro__M09125	3.45	500bp	w0.001	0.120774	0.00207702
Cpeb1	Pdpn	FALSE	1	transfac_pro__M09125	3.45	500bp	w0.001	0.0848686	0.00275784
Cpeb1	Peli2	FALSE	2	transfac_pro__M09125	3.45	500bp	w0.001	0.234614	0.00677196
Cpeb1	Pgm2l1	FALSE	2	transfac_pro__M09125	3.45	500bp	w0.001	0.0870372	0.00182438
Cpeb1	Polr2a	FALSE	2	transfac_pro__M09125	3.45	500bp	w0.001	0.0861251	0.00226345
Cpeb1	Ppargc1a	FALSE	2	transfac_pro__M09125	3.45	500bp	w0.001	0.207109	0.00939957
Cpeb1	Ppp1r16b	FALSE	1	transfac_pro__M09125	3.45	500bp	w0.001	0.127179	0.00218127
Cpeb1	Prex2	FALSE	1	transfac_pro__M09125	3.45	500bp	w0.001	0.243659	0.00170883
Cpeb1	Prickle1	FALSE	1	transfac_pro__M09125	3.45	500bp	w0.001	0.42786	0.0220184
Cpeb1	Rora	FALSE	1	transfac_pro__M09125	3.45	500bp	w0.001	0.397598	0.0169653
Cpeb1	Runx2	FALSE	2	transfac_pro__M09125	3.45	500bp	w0.001	0.26738	0.0103937
Cpeb1	Sgk1	FALSE	2	transfac_pro__M09125	3.45	500bp	w0.001	0.129511	0.00454423
Cpeb1	Slc12a2	FALSE	2	transfac_pro__M09125	3.45	500bp	w0.001	0.0552117	0.00175441
Cpeb1	Slc7a11	FALSE	1	transfac_pro__M09125	3.45	500bp	w0.001	0.0746888	0.00191318
Cpeb1	Smad7	FALSE	2	transfac_pro__M09125	3.45	500bp	w0.001	0.0533798	0.0023123
Cpeb1	Snw1	FALSE	1	transfac_pro__M09125	3.45	500bp	w0.001	0.0952562	0.00296444
Cpeb1	Spry2	FALSE	1	transfac_pro__M09125	3.45	500bp	w0.001	0.116237	0.00329213
Cpeb1	Tjp2	FALSE	2	transfac_pro__M09125	3.45	500bp	w0.001	0.108136	0.0023322
Cpeb1	Tmem47	FALSE	1	transfac_pro__M09125	3.45	500bp	w0.001	0.090564	0.00160611
Cpeb1	Trpc5	FALSE	1	transfac_pro__M09125	3.45	500bp	w0.001	0.110113	0.00152834
Cpeb1	Trpm3	FALSE	2	transfac_pro__M09125	3.45	500bp	w0.001	0.367345	0.0186754
Cpeb1	Trps1	FALSE	1	transfac_pro__M09125	3.45	500bp	w0.001	0.115877	0.00107392
Cpeb1	Tsc22d1	FALSE	1	transfac_pro__M09125	3.45	500bp	w0.001	0.165607	0.0018014
Cpeb1	Tshz1	FALSE	1	transfac_pro__M09125	3.45	500bp	w0.001	0.0598316	0.0022181
Cpeb1	Tshz2	FALSE	2	transfac_pro__M09125	3.45	500bp	w0.001	0.118998	0.00262307
Cpeb1	Ttll3	FALSE	1	transfac_pro__M09125	3.45	500bp	w0.001	0.190253	0.00212224
Cpeb1	Ubash3b	FALSE	2	transfac_pro__M09125	3.45	500bp	w0.001	0.16524	0.00495045
Cpeb1	Usf2	FALSE	1	transfac_pro__M09125	3.45	500bp	w0.001	0.102465	0.00251578
Cpeb1	Usp1	FALSE	2	transfac_pro__M09125	3.45	500bp	w0.001	0.0334364	0.00184786
Cpeb1	Ust	FALSE	2	transfac_pro__M09125	3.45	500bp	w0.001	0.274139	0.00958548
Cpeb1	Vegfa	FALSE	2	transfac_pro__M09125	3.45	500bp	w0.001	0.0330583	0.00190247
Cpeb1	Zbtb38	FALSE	2	transfac_pro__M09125	3.45	500bp	w0.001	0.124712	0.00236487
Cpeb1	Zbtb7c	FALSE	2	transfac_pro__M09125	3.45	500bp	w0.001	0.107097	0.00323103
Cpeb1	Zfhx2	FALSE	2	transfac_pro__M09125	3.45	500bp	w0.001	0.0404774	0.00140115
Cpeb1	Zfp280c	FALSE	2	transfac_pro__M09125	3.45	500bp	w0.001	0.136185	0.00233389
Cpeb1	Zfp36l1	FALSE	2	transfac_pro__M09125	3.45	500bp	w0.001	0.146947	0.00145831
Cpeb1	Zfp46	FALSE	1	transfac_pro__M09125	3.45	500bp	w0.001	0.232626	0.00811258
Cpeb1	Zfp521	FALSE	1	transfac_pro__M09125	3.45	500bp	w0.001	0.0909301	0.00178552
Cpeb1	Zfp710	FALSE	1	transfac_pro__M09125	3.45	500bp	w0.001	0.049321	0.00184709
Cpeb1	Zhx2	FALSE	2	transfac_pro__M09125	3.45	500bp	w0.001	0.283008	0.00954592
Cpeb1	Zic1	FALSE	2	transfac_pro__M09125	3.45	500bp	w0.001	0.0515128	0.00178225
Cpeb1	Arid3b	FALSE	1	transfac_pro__M09122	3.25	500bp	w0.001	0.0582711	0.00207641
Cpeb1	Fam102b	FALSE	1	transfac_pro__M09122	3.25	500bp	w0.001	0.089103	0.00202816
Cpeb1	Ildr2	FALSE	1	transfac_pro__M09122	3.25	500bp	w0.001	0.419418	0.018633
Cpeb1	Irf2	FALSE	1	transfac_pro__M09122	3.25	500bp	w0.001	0.198832	0.00578233
Cpeb1	Pcdh17	FALSE	1	transfac_pro__M09122	3.25	500bp	w0.001	0.261636	0.0108122
Cpeb1	Sgcz	FALSE	1	transfac_pro__M09122	3.25	500bp	w0.001	0.0521911	0.00211412
Creb1	Afap1l1	FALSE	6	dbcorrdb__RBBP5__ENCSR000AQC_1__m5	4.68	500bp	top50perTargetIgnCorr	0.0598456	0.00374072
Creb1	Alg13	FALSE	3	dbcorrdb__RBBP5__ENCSR000AQC_1__m5	4.68	500bp	top50perTargetIgnCorr	0.0793156	0.00369376
Creb1	Arid2	FALSE	22	dbcorrdb__RBBP5__ENCSR000AQC_1__m5	4.68	500bp	top50perTargetIgnCorr	0.146628	0.00455885
Creb1	Bcl7c	FALSE	10	dbcorrdb__RBBP5__ENCSR000AQC_1__m5	4.68	500bp	top50perTargetIgnCorr	0.0608148	0.00402241
Creb1	Bcor	FALSE	22	dbcorrdb__RBBP5__ENCSR000AQC_1__m5	4.68	500bp	top50perTargetIgnCorr	0.0615955	0.003333
Creb1	Cntfr	FALSE	21	dbcorrdb__RBBP5__ENCSR000AQC_1__m5	4.68	500bp	top50perTargetIgnCorr	0.0425218	0.00321284
Creb1	Cxxc5	FALSE	21	dbcorrdb__RBBP5__ENCSR000AQC_1__m5	4.68	500bp	top50perTargetIgnCorr	0.0774702	0.00354791
Creb1	Dpy19l1	FALSE	6	dbcorrdb__RBBP5__ENCSR000AQC_1__m5	4.68	500bp	top50perTargetIgnCorr	0.0813032	0.00361639
Creb1	Emx1	FALSE	13	dbcorrdb__RBBP5__ENCSR000AQC_1__m5	4.68	500bp	top50perTargetIgnCorr	0.0605978	0.00343513
Creb1	Kdm3a	FALSE	15	dbcorrdb__RBBP5__ENCSR000AQC_1__m5	4.68	500bp	top50perTargetIgnCorr	0.0997825	0.00357485
Creb1	Klf6	FALSE	2	dbcorrdb__RBBP5__ENCSR000AQC_1__m5	4.68	500bp	top50perTargetIgnCorr	0.022928	0.00340811
Creb1	Nfatc3	FALSE	13	dbcorrdb__RBBP5__ENCSR000AQC_1__m5	4.68	500bp	top50perTargetIgnCorr	0.0958032	0.00379322
Creb1	Nuak1	FALSE	20	dbcorrdb__RBBP5__ENCSR000AQC_1__m5	4.68	500bp	top50perTargetIgnCorr	0.0921626	0.00396162
Creb1	Phf21b	FALSE	22	dbcorrdb__RBBP5__ENCSR000AQC_1__m5	4.68	500bp	top50perTargetIgnCorr	0.0616225	0.00345138
Creb1	Plagl2	FALSE	7	dbcorrdb__RBBP5__ENCSR000AQC_1__m5	4.68	500bp	top50perTargetIgnCorr	0.0447976	0.00385911
Creb1	Pmepa1	FALSE	15	dbcorrdb__RBBP5__ENCSR000AQC_1__m5	4.68	500bp	top50perTargetIgnCorr	0.0636106	0.00352348
Creb1	Pxmp2	FALSE	5	dbcorrdb__RBBP5__ENCSR000AQC_1__m5	4.68	500bp	top50perTargetIgnCorr	0.0350923	0.00298411
Creb1	Smox	FALSE	11	dbcorrdb__RBBP5__ENCSR000AQC_1__m5	4.68	500bp	top50perTargetIgnCorr	0.051143	0.00383024
Creb1	Syne2	FALSE	10	dbcorrdb__RBBP5__ENCSR000AQC_1__m5	4.68	500bp	top50perTargetIgnCorr	0.0973403	0.00367787
Creb1	Tmem132c	FALSE	2	dbcorrdb__RBBP5__ENCSR000AQC_1__m5	4.68	500bp	top50perTargetIgnCorr	0.0169936	0.00361799
Creb1	Tmem163	FALSE	1	dbcorrdb__RBBP5__ENCSR000AQC_1__m5	4.68	500bp	top50perTargetIgnCorr	0.0297224	0.00357102
Creb1	Triobp	FALSE	8	dbcorrdb__RBBP5__ENCSR000AQC_1__m5	4.68	500bp	top50perTargetIgnCorr	0.0764688	0.00353778
Creb1	Vangl1	FALSE	9	dbcorrdb__RBBP5__ENCSR000AQC_1__m5	4.68	500bp	top50perTargetIgnCorr	0.0503849	0.00371498
Creb1	Yes1	FALSE	22	dbcorrdb__RBBP5__ENCSR000AQC_1__m5	4.68	500bp	top50perTargetIgnCorr	0.0671488	0.00348345
Creb1	Zbtb39	FALSE	9	dbcorrdb__RBBP5__ENCSR000AQC_1__m5	4.68	500bp	top50perTargetIgnCorr	0.0396245	0.00379101
Creb1	Zfp553	FALSE	11	dbcorrdb__RBBP5__ENCSR000AQC_1__m5	4.68	500bp	top50perTargetIgnCorr	0.0391439	0.00328558
Creb1	Zfp800	FALSE	13	dbcorrdb__RBBP5__ENCSR000AQC_1__m5	4.68	500bp	top50perTargetIgnCorr	0.0882768	0.00375669
Creb1	Bahcc1	FALSE	10	dbcorrdb__MXI1__ENCSR000EIA_1__m4	4.21	10kb	top1sd	0.0611352	0.00315418
Creb1	Bbx	FALSE	11	dbcorrdb__MXI1__ENCSR000EIA_1__m4	4.21	10kb	top1sd	0.114619	0.00305106
Creb1	Cdk19	FALSE	6	dbcorrdb__MXI1__ENCSR000EIA_1__m4	4.21	10kb	top1sd	0.113221	0.00337244
Creb1	Cebpg	FALSE	5	dbcorrdb__MXI1__ENCSR000EIA_1__m4	4.21	10kb	top1sd	0.0738643	0.00360185
Creb1	Cnr1	FALSE	10	dbcorrdb__MXI1__ENCSR000EIA_1__m4	4.21	10kb	top1sd	0.0971816	0.00317944
Creb1	Fbxl4	FALSE	11	dbcorrdb__MXI1__ENCSR000EIA_1__m4	4.21	10kb	top1sd	0.0766916	0.00321071
Creb1	Fibp	FALSE	7	dbcorrdb__MXI1__ENCSR000EIA_1__m4	4.21	10kb	top1sd	0.0479427	0.00335066
Creb1	Foxg1	FALSE	12	dbcorrdb__MXI1__ENCSR000EIA_1__m4	4.21	10kb	top1sd	0.0697799	0.00315371
Creb1	Glis2	FALSE	12	dbcorrdb__MXI1__ENCSR000EIA_1__m4	4.21	10kb	top1sd	0.0625266	0.00322032
Creb1	Ivns1abp	FALSE	12	dbcorrdb__MXI1__ENCSR000EIA_1__m4	4.21	10kb	top1sd	0.10778	0.0034498
Creb1	Kdm2a	FALSE	12	dbcorrdb__MXI1__ENCSR000EIA_1__m4	4.21	10kb	top1sd	0.148207	0.00313222
Creb1	Klf3	FALSE	10	dbcorrdb__MXI1__ENCSR000EIA_1__m4	4.21	10kb	top1sd	0.0725287	0.00317088
Creb1	Lhx2	FALSE	7	dbcorrdb__MXI1__ENCSR000EIA_1__m4	4.21	10kb	top1sd	0.103335	0.00305324
Creb1	Marcks	FALSE	12	dbcorrdb__MXI1__ENCSR000EIA_1__m4	4.21	10kb	top1sd	0.0772964	0.00304845
Creb1	Mex3a	FALSE	12	dbcorrdb__MXI1__ENCSR000EIA_1__m4	4.21	10kb	top1sd	0.0688187	0.00318993
Creb1	Mex3c	FALSE	8	dbcorrdb__MXI1__ENCSR000EIA_1__m4	4.21	10kb	top1sd	0.0879063	0.00319287
Creb1	Mxi1	FALSE	9	dbcorrdb__MXI1__ENCSR000EIA_1__m4	4.21	10kb	top1sd	0.090131	0.00313082
Creb1	Patz1	FALSE	10	dbcorrdb__MXI1__ENCSR000EIA_1__m4	4.21	10kb	top1sd	0.071632	0.00310434
Creb1	Prdm2	FALSE	5	dbcorrdb__MXI1__ENCSR000EIA_1__m4	4.21	10kb	top1sd	0.135749	0.00318098
Creb1	Prkd3	FALSE	7	dbcorrdb__MXI1__ENCSR000EIA_1__m4	4.21	10kb	top1sd	0.0573552	0.00321182
Creb1	Rai14	FALSE	6	dbcorrdb__MXI1__ENCSR000EIA_1__m4	4.21	10kb	top1sd	0.0624975	0.00344897
Creb1	Rbpj	FALSE	12	dbcorrdb__MXI1__ENCSR000EIA_1__m4	4.21	10kb	top1sd	0.103822	0.00356202
Creb1	Rfx7	FALSE	9	dbcorrdb__MXI1__ENCSR000EIA_1__m4	4.21	10kb	top1sd	0.152482	0.00323863
Creb1	Rgs12	FALSE	8	dbcorrdb__MXI1__ENCSR000EIA_1__m4	4.21	10kb	top1sd	0.0658037	0.00331759
Creb1	Rnf220	FALSE	9	dbcorrdb__MXI1__ENCSR000EIA_1__m4	4.21	10kb	top1sd	0.0639982	0.00308976
Creb1	Satb1	FALSE	12	dbcorrdb__MXI1__ENCSR000EIA_1__m4	4.21	10kb	top1sd	0.089881	0.0034278
Creb1	Sbk1	FALSE	9	dbcorrdb__MXI1__ENCSR000EIA_1__m4	4.21	10kb	top1sd	0.0630426	0.00313832
Creb1	Scrt1	FALSE	12	dbcorrdb__MXI1__ENCSR000EIA_1__m4	4.21	10kb	top1sd	0.0618107	0.00316242
Creb1	Setbp1	FALSE	12	dbcorrdb__MXI1__ENCSR000EIA_1__m4	4.21	10kb	top1sd	0.0887397	0.00305466
Creb1	Smad4	FALSE	10	dbcorrdb__MXI1__ENCSR000EIA_1__m4	4.21	10kb	top1sd	0.110058	0.00340494
Creb1	Smad7	FALSE	11	dbcorrdb__MXI1__ENCSR000EIA_1__m4	4.21	10kb	top1sd	0.0330803	0.00308648
Creb1	Snx18	FALSE	7	dbcorrdb__MXI1__ENCSR000EIA_1__m4	4.21	10kb	top1sd	0.0510737	0.00317646
Creb1	Socs2	FALSE	9	dbcorrdb__MXI1__ENCSR000EIA_1__m4	4.21	10kb	top1sd	0.0433641	0.00308272
Creb1	Sun2	FALSE	7	dbcorrdb__MXI1__ENCSR000EIA_1__m4	4.21	10kb	top1sd	0.0501226	0.0032802
Creb1	Thrb	FALSE	7	dbcorrdb__MXI1__ENCSR000EIA_1__m4	4.21	10kb	top1sd	0.0711244	0.00311642
Creb1	Tle3	FALSE	12	dbcorrdb__MXI1__ENCSR000EIA_1__m4	4.21	10kb	top1sd	0.0584725	0.00334192
Creb1	Wwp2	FALSE	7	dbcorrdb__MXI1__ENCSR000EIA_1__m4	4.21	10kb	top1sd	0.0692769	0.00312144
Creb1	Zfp143	FALSE	18	dbcorrdb__MXI1__ENCSR000EIA_1__m4	4.21	10kb	top1sd	0.0583188	0.00382337
Creb1	Zfp521	FALSE	12	dbcorrdb__MXI1__ENCSR000EIA_1__m4	4.21	10kb	top1sd	0.0668829	0.00307115
Creb1	Zfp740	FALSE	7	dbcorrdb__MXI1__ENCSR000EIA_1__m4	4.21	10kb	top1sd	0.0685887	0.00304662
Creb1	2700081O15Rik	FALSE	5	dbcorrdb__NELFE__ENCSR000DOF_1__m6	4.17	10kb	top1sd	0.0754075	0.00371587
Creb1	Adam17	FALSE	3	dbcorrdb__NELFE__ENCSR000DOF_1__m6	4.17	10kb	top1sd	0.0636038	0.00322466
Creb1	Afap1	FALSE	3	dbcorrdb__NELFE__ENCSR000DOF_1__m6	4.17	10kb	top1sd	0.0968831	0.00403228
Creb1	Amotl1	FALSE	6	dbcorrdb__NELFE__ENCSR000DOF_1__m6	4.17	10kb	top1sd	0.0656543	0.00319187
Creb1	Arnt2	FALSE	3	dbcorrdb__NELFE__ENCSR000DOF_1__m6	4.17	10kb	top1sd	0.110065	0.00335813
Creb1	Bcap29	FALSE	5	dbcorrdb__NELFE__ENCSR000DOF_1__m6	4.17	10kb	top1sd	0.0788822	0.00323065
Creb1	Ccdc136	FALSE	7	dbcorrdb__NELFE__ENCSR000DOF_1__m6	4.17	10kb	top1sd	0.0972483	0.00324978
Creb1	Creb1	FALSE	5	dbcorrdb__NELFE__ENCSR000DOF_1__m6	4.17	10kb	top1sd	1	#N/A
Creb1	Ddr1	FALSE	3	dbcorrdb__NELFE__ENCSR000DOF_1__m6	4.17	10kb	top1sd	0.0844629	0.00346088
Creb1	Ebf4	FALSE	3	dbcorrdb__NELFE__ENCSR000DOF_1__m6	4.17	10kb	top1sd	0.0518139	0.00317998
Creb1	Fem1c	FALSE	4	dbcorrdb__NELFE__ENCSR000DOF_1__m6	4.17	10kb	top1sd	0.0696399	0.00413264
Creb1	Foxp4	FALSE	7	dbcorrdb__NELFE__ENCSR000DOF_1__m6	4.17	10kb	top1sd	0.0534647	0.00307147
Creb1	Fxyd6	FALSE	6	dbcorrdb__NELFE__ENCSR000DOF_1__m6	4.17	10kb	top1sd	0.0830969	0.00313402
Creb1	Gab2	FALSE	3	dbcorrdb__NELFE__ENCSR000DOF_1__m6	4.17	10kb	top1sd	0.0856852	0.00324977
Creb1	Glb1	FALSE	2	dbcorrdb__NELFE__ENCSR000DOF_1__m6	4.17	10kb	top1sd	0.0551931	0.00326853
Creb1	Grk5	FALSE	4	dbcorrdb__NELFE__ENCSR000DOF_1__m6	4.17	10kb	top1sd	0.080279	0.00369564
Creb1	Gtf2e2	FALSE	4	dbcorrdb__NELFE__ENCSR000DOF_1__m6	4.17	10kb	top1sd	0.0820806	0.00336759
Creb1	Hbp1	FALSE	6	dbcorrdb__NELFE__ENCSR000DOF_1__m6	4.17	10kb	top1sd	0.0862462	0.00356006
Creb1	Heg1	FALSE	4	dbcorrdb__NELFE__ENCSR000DOF_1__m6	4.17	10kb	top1sd	0.107768	0.00340662
Creb1	Hmgxb4	FALSE	4	dbcorrdb__NELFE__ENCSR000DOF_1__m6	4.17	10kb	top1sd	0.0747188	0.00310352
Creb1	Ikzf2	FALSE	8	dbcorrdb__NELFE__ENCSR000DOF_1__m6	4.17	10kb	top1sd	0.0693087	0.00330034
Creb1	Kif16b	FALSE	1	dbcorrdb__NELFE__ENCSR000DOF_1__m6	4.17	10kb	top1sd	0.101197	0.00306461
Creb1	Litaf	FALSE	2	dbcorrdb__NELFE__ENCSR000DOF_1__m6	4.17	10kb	top1sd	0.0590375	0.00316954
Creb1	Mex3b	FALSE	7	dbcorrdb__NELFE__ENCSR000DOF_1__m6	4.17	10kb	top1sd	0.0656597	0.00335776
Creb1	Mga	FALSE	9	dbcorrdb__NELFE__ENCSR000DOF_1__m6	4.17	10kb	top1sd	0.138383	0.00318398
Creb1	Npc2	FALSE	3	dbcorrdb__NELFE__ENCSR000DOF_1__m6	4.17	10kb	top1sd	0.0540605	0.00304603
Creb1	Phldb1	FALSE	3	dbcorrdb__NELFE__ENCSR000DOF_1__m6	4.17	10kb	top1sd	0.0516292	0.00311064
Creb1	Pola1	FALSE	3	dbcorrdb__NELFE__ENCSR000DOF_1__m6	4.17	10kb	top1sd	0.111131	0.00337852
Creb1	Rarb	FALSE	3	dbcorrdb__NELFE__ENCSR000DOF_1__m6	4.17	10kb	top1sd	0.0499427	0.00334842
Creb1	Rela	FALSE	4	dbcorrdb__NELFE__ENCSR000DOF_1__m6	4.17	10kb	top1sd	0.0351401	0.00317789
Creb1	Rnf144a	FALSE	3	dbcorrdb__NELFE__ENCSR000DOF_1__m6	4.17	10kb	top1sd	0.100823	0.00333914
Creb1	Rnf182	FALSE	2	dbcorrdb__NELFE__ENCSR000DOF_1__m6	4.17	10kb	top1sd	0.0974597	0.0030798
Creb1	Rps6ka3	FALSE	4	dbcorrdb__NELFE__ENCSR000DOF_1__m6	4.17	10kb	top1sd	0.113014	0.00305384
Creb1	Rybp	FALSE	2	dbcorrdb__NELFE__ENCSR000DOF_1__m6	4.17	10kb	top1sd	0.0848688	0.00327737
Creb1	Slco5a1	FALSE	6	dbcorrdb__NELFE__ENCSR000DOF_1__m6	4.17	10kb	top1sd	0.0806464	0.00315734
Creb1	St8sia2	FALSE	4	dbcorrdb__NELFE__ENCSR000DOF_1__m6	4.17	10kb	top1sd	0.0903938	0.00327519
Creb1	Stim1	FALSE	3	dbcorrdb__NELFE__ENCSR000DOF_1__m6	4.17	10kb	top1sd	0.10273	0.00324871
Creb1	Tet1	FALSE	4	dbcorrdb__NELFE__ENCSR000DOF_1__m6	4.17	10kb	top1sd	0.087275	0.00325142
Creb1	Tmem65	FALSE	2	dbcorrdb__NELFE__ENCSR000DOF_1__m6	4.17	10kb	top1sd	0.0704092	0.00328737
Creb1	Tmod3	FALSE	2	dbcorrdb__NELFE__ENCSR000DOF_1__m6	4.17	10kb	top1sd	0.0762885	0.00333186
Creb1	Vezf1	FALSE	10	dbcorrdb__NELFE__ENCSR000DOF_1__m6	4.17	10kb	top1sd	0.063273	0.00338719
Creb1	Ypel2	FALSE	4	dbcorrdb__NELFE__ENCSR000DOF_1__m6	4.17	10kb	top1sd	0.0771883	0.0030598
Creb1	Zbtb46	FALSE	4	dbcorrdb__NELFE__ENCSR000DOF_1__m6	4.17	10kb	top1sd	0.0779063	0.00339601
Creb1	Zhx3	FALSE	2	dbcorrdb__NELFE__ENCSR000DOF_1__m6	4.17	10kb	top1sd	0.146925	0.00345925
Creb1	Ccm2	FALSE	2	dbcorrdb__SREBF2__ENCSR000DYT_1__m7	4.1	500bp	top50perTarget	0.0669766	0.00346567
Creb1	Fbxo32	FALSE	6	dbcorrdb__SREBF2__ENCSR000DYT_1__m7	4.1	500bp	top50perTarget	0.0553921	0.00372904
Creb1	Hfm1	FALSE	1	dbcorrdb__SREBF2__ENCSR000DYT_1__m7	4.1	500bp	top50perTarget	0.0863642	0.00359807
Creb1	Lmnb1	FALSE	9	dbcorrdb__SREBF2__ENCSR000DYT_1__m7	4.1	500bp	top50perTarget	0.0923831	0.00378991
Creb1	Smad5	FALSE	1	dbcorrdb__SREBF2__ENCSR000DYT_1__m7	4.1	500bp	top50perTarget	0.0800105	0.00347351
Creb1	Zbtb37	FALSE	4	dbcorrdb__SREBF2__ENCSR000DYT_1__m7	4.1	500bp	top50perTarget	0.0873074	0.00359178
Creb1	Atp11c	FALSE	4	dbcorrdb__EZH2__ENCSR000AQE_1__m9	3.84	10kb	top1sd	0.12658	0.00307394
Creb1	Cadm3	FALSE	5	dbcorrdb__EZH2__ENCSR000AQE_1__m9	3.84	10kb	top1sd	0.0968214	0.00342688
Creb1	Dzip1	FALSE	3	dbcorrdb__EZH2__ENCSR000AQE_1__m9	3.84	10kb	top1sd	0.0805541	0.00319089
Creb1	Hmg20a	FALSE	6	dbcorrdb__EZH2__ENCSR000AQE_1__m9	3.84	10kb	top1sd	0.133883	0.0030479
Creb1	Kcnh8	FALSE	2	dbcorrdb__EZH2__ENCSR000AQE_1__m9	3.84	10kb	top1sd	0.0527875	0.0032892
Creb1	Kirrel	FALSE	5	dbcorrdb__EZH2__ENCSR000AQE_1__m9	3.84	10kb	top1sd	0.0587919	0.00304605
Creb1	Mad2l2	FALSE	3	dbcorrdb__EZH2__ENCSR000AQE_1__m9	3.84	10kb	top1sd	0.0744731	0.00306882
Creb1	Mpzl1	FALSE	3	dbcorrdb__EZH2__ENCSR000AQE_1__m9	3.84	10kb	top1sd	0.0719192	0.0030821
Creb1	Pcyt1b	FALSE	4	dbcorrdb__EZH2__ENCSR000AQE_1__m9	3.84	10kb	top1sd	0.0598476	0.00324466
Creb1	Rcor2	FALSE	4	dbcorrdb__EZH2__ENCSR000AQE_1__m9	3.84	10kb	top1sd	0.0714288	0.00305534
Creb1	Tgfb2	FALSE	3	dbcorrdb__EZH2__ENCSR000AQE_1__m9	3.84	10kb	top1sd	0.0805728	0.00314163
Creb1	Tspan14	FALSE	1	dbcorrdb__EZH2__ENCSR000AQE_1__m9	3.84	10kb	top1sd	0.0816936	0.00327903
Creb1	Zfp711	FALSE	3	dbcorrdb__EZH2__ENCSR000AQE_1__m9	3.84	10kb	top1sd	0.0651167	0.00330816
Creb1	Gpr137c	FALSE	4	transfac_pro__M07246	3.71	10kb	top50	0.124941	0.00365
Creb1	Palmd	FALSE	1	transfac_pro__M07246	3.71	10kb	top50	0.0944938	0.00371723
Creb1	Zfp512	FALSE	3	transfac_pro__M07246	3.71	10kb	top50	0.0984747	0.00368034
Creb1	Arid3b	FALSE	1	dbcorrdb__CEBPB__ENCSR000EBV_1__m2	3.69	10kb	top1sd	0.0676092	0.00353252
Creb1	Cttnbp2nl	FALSE	3	dbcorrdb__CEBPB__ENCSR000EBV_1__m2	3.69	10kb	top1sd	0.0686471	0.00313433
Creb1	Nfyc	FALSE	1	dbcorrdb__CEBPB__ENCSR000EBV_1__m2	3.69	10kb	top1sd	0.117811	0.00316681
Creb1	Tbr1	FALSE	2	dbcorrdb__CEBPB__ENCSR000EBV_1__m2	3.69	10kb	top1sd	0.0559304	0.00326991
Creb1	Caprin2	FALSE	1	dbcorrdb__HDAC2__ENCSR000AQG_1__m4	3.59	10kb	top1sd	0.0618026	0.00380991
Creb1	Ccdc88c	FALSE	1	dbcorrdb__HDAC2__ENCSR000AQG_1__m4	3.59	10kb	top1sd	0.0853627	0.00307095
Creb1	Chrm3	FALSE	1	dbcorrdb__SMARCA4__ENCSR000EZC_1__m10	3.59	10kb	top1sd	0.0343003	0.00321943
Creb1	Fam107b	FALSE	2	dbcorrdb__HDAC2__ENCSR000AQG_1__m4	3.59	10kb	top1sd	0.0670264	0.00318824
Creb1	Gfpt1	FALSE	1	dbcorrdb__SMARCA4__ENCSR000EZC_1__m10	3.59	10kb	top1sd	0.0682281	0.00313729
Creb1	Igsf21	FALSE	1	dbcorrdb__SMARCA4__ENCSR000EZC_1__m10	3.59	10kb	top1sd	0.0629641	0.00323006
Creb1	Nfya	FALSE	1	dbcorrdb__SMARCA4__ENCSR000EZC_1__m10	3.59	10kb	top1sd	0.0422365	0.00308708
Creb1	Pex7	FALSE	1	dbcorrdb__HDAC2__ENCSR000AQG_1__m4	3.59	10kb	top1sd	0.0727013	0.00324205
Creb1	Rab2b	FALSE	1	dbcorrdb__HDAC2__ENCSR000AQG_1__m4	3.59	10kb	top1sd	0.0678138	0.00309121
Creb1	Slc39a10	FALSE	1	dbcorrdb__SMARCA4__ENCSR000EZC_1__m10	3.59	10kb	top1sd	0.079644	0.00306666
Creb1	Spata1	FALSE	1	dbcorrdb__HDAC2__ENCSR000AQG_1__m4	3.59	10kb	top1sd	0.0555901	0.00305468
Creb1	St6gal1	FALSE	1	dbcorrdb__HDAC2__ENCSR000AQG_1__m4	3.59	10kb	top1sd	0.102037	0.00329828
Creb1	Tifa	FALSE	1	dbcorrdb__HDAC2__ENCSR000AQG_1__m4	3.59	10kb	top1sd	0.049191	0.00305105
Creb1	Ubtd2	FALSE	1	dbcorrdb__HDAC2__ENCSR000AQG_1__m4	3.59	10kb	top1sd	0.104702	0.00339382
Creb1	Zfp13	FALSE	2	dbcorrdb__HDAC2__ENCSR000AQG_1__m4	3.59	10kb	top1sd	0.0453043	0.00329847
Creb1	Zscan2	FALSE	2	dbcorrdb__HDAC2__ENCSR000AQG_1__m4	3.59	10kb	top1sd	0.049714	0.00328166
Creb1	Rnls	FALSE	1	dbcorrdb__ATF3__ENCSR000BKC_1__m1	3.23	10kb	top50IgnCorr	0.0240944	0.00364579
Creb1	Zfp292	FALSE	3	dbcorrdb__ATF3__ENCSR000BKC_1__m1	3.23	10kb	top50IgnCorr	0.180546	0.00375849
Creb1	Nkain1	FALSE	2	dbcorrdb__MYC__ENCSR000DLU_1__m1	3.05	500bp	top50	0.0919284	0.00369407
Creb1	2510009E07Rik	FALSE	1	dbcorrdb__E2F6__ENCSR000EWJ_1__m1	3.04	500bp	top50	0.101146	0.00484895
Creb1	Osbpl1a	FALSE	1	dbcorrdb__E2F6__ENCSR000EWJ_1__m1	3.04	500bp	top50	0.110711	0.00472226
Creb3	Bcas1	FALSE	8	elemento__TGACGTCA	3.72	10kb	top50IgnCorr	0.0103177	0.00238378
Creb3	Cntnap5c	FALSE	5	elemento__TGACGTCA	3.72	10kb	top50IgnCorr	0.0124248	0.00148378
Creb3	Homez	FALSE	11	elemento__TGACGTCA	3.72	10kb	top50IgnCorr	0.0241102	0.00128003
Creb3	Jund	FALSE	12	elemento__TGACGTCA	3.72	10kb	top50IgnCorr	0.0301305	0.00135107
Creb3	Kcnq4	FALSE	6	elemento__TGACGTCA	3.72	10kb	top50IgnCorr	0.0122469	0.00130026
Creb3	Nhlh2	FALSE	9	elemento__TGACGTCA	3.72	10kb	top50IgnCorr	0.00820102	0.00174013
Creb3	Rasgrp1	FALSE	5	elemento__TGACGTCA	3.72	10kb	top50IgnCorr	0.022716	0.00128947
Creb3	Rela	FALSE	11	elemento__TGACGTCA	3.72	10kb	top50IgnCorr	0.00777842	0.00131673
Creb3	Dse	FALSE	3	jaspar__MA0967.1	3.7	10kb	top50IgnCorr	0.025974	0.00136215
Creb3	Pde8a	FALSE	6	jaspar__MA0967.1	3.7	10kb	top50IgnCorr	0.0177655	0.00138958
Creb3	Pld5	FALSE	6	jaspar__MA0967.1	3.7	10kb	top50IgnCorr	0.00840049	0.00140207
Creb3	Rai2	FALSE	4	jaspar__MA0967.1	3.7	10kb	top50IgnCorr	0.0284668	0.00127864
Creb3	Rffl	FALSE	7	jaspar__MA0967.1	3.7	10kb	top50IgnCorr	0.0204942	0.00130831
Creb3	Tmem200a	FALSE	5	jaspar__MA0967.1	3.7	10kb	top50IgnCorr	0.0187561	0.00149635
Creb3	Grik1	FALSE	2	swissregulon__hs__JUN.p2	3.47	10kb	top50IgnCorr	0.0144487	0.00139574
Creb3	Cp	FALSE	1	transfac_public__M00039	3.42	10kb	top50IgnCorr	0.0111089	0.00164333
Creb3	Dpp10	FALSE	1	transfac_public__M00039	3.42	10kb	top50IgnCorr	0.0137067	0.00138042
Creb3	Etv3	FALSE	3	transfac_public__M00039	3.42	10kb	top50IgnCorr	0.0384966	0.00152708
Creb3	Gpam	FALSE	2	transfac_public__M00039	3.42	10kb	top50IgnCorr	0.0170265	0.00125587
Creb3	Nr2f6	FALSE	1	transfac_public__M00039	3.42	10kb	top50IgnCorr	0.0239351	0.00162424
Creb3	Zbtb39	FALSE	2	transfac_public__M00039	3.42	10kb	top50IgnCorr	0.0122152	0.00175809
Creb3	Zfp3	FALSE	2	transfac_public__M00039	3.42	10kb	top50IgnCorr	0.0217256	0.00131846
Creb3	Zfp449	FALSE	1	transfac_public__M00039	3.42	10kb	top50IgnCorr	0.0138149	0.00126703
Creb3	Zscan2	FALSE	1	transfac_public__M00039	3.42	10kb	top50IgnCorr	0.0130745	0.00129523
Creb3	Unc13c	FALSE	1	transfac_pro__M04746	3.31	10kb	top50IgnCorr	0.0101598	0.00125599
Creb3	Nr1d1	FALSE	1	jaspar__MA0018.2	3.08	10kb	top50IgnCorr	0.0190762	0.00139894
Creb3	Hhip	TRUE	15	swissregulon__hs__ATF5_CREB3.p2	3.07	10kb	top50IgnCorr	0.0147742	0.00133559
Creb3	Mastl	TRUE	15	swissregulon__hs__ATF5_CREB3.p2	3.07	10kb	top50IgnCorr	0.0204686	0.00141744
Creb3	Mnt	TRUE	17	swissregulon__hs__ATF5_CREB3.p2	3.07	10kb	top50IgnCorr	0.0352869	0.00138045
Creb3	Nr4a3	TRUE	16	swissregulon__hs__ATF5_CREB3.p2	3.07	10kb	top50IgnCorr	0.0282085	0.00126377
Creb3	Zfp281	TRUE	16	swissregulon__hs__ATF5_CREB3.p2	3.07	10kb	top50IgnCorr	0.0474562	0.00174787
Creb3	Zfp335	TRUE	16	swissregulon__hs__ATF5_CREB3.p2	3.07	10kb	top50IgnCorr	0.0207702	0.00126389
Creb3	Aebp1	FALSE	1	cisbp__M2363	3.05	10kb	w0.001IgnCorr	-0.00262238	0.001015
Creb3	Erf	FALSE	1	cisbp__M2363	3.05	10kb	w0.001IgnCorr	0.0262287	0.0011163
Creb3	Esr1	FALSE	1	cisbp__M2363	3.05	10kb	w0.001IgnCorr	0.012277	0.00113561
Creb3	Fjx1	FALSE	1	cisbp__M2363	3.05	10kb	w0.001IgnCorr	0.0171248	0.00115941
Creb3	Grm8	FALSE	1	cisbp__M2363	3.05	10kb	w0.001IgnCorr	0.00934781	0.00113566
Creb3	Nfatc2	FALSE	1	cisbp__M2363	3.05	10kb	w0.001IgnCorr	0.0361366	0.0012151
Creb3	Rnf152	FALSE	1	cisbp__M2363	3.05	10kb	w0.001IgnCorr	0.0101599	0.00105229
Creb3	Sgk3	FALSE	1	cisbp__M2363	3.05	10kb	w0.001IgnCorr	0.020577	0.00100443
Creb3	Tpt1	FALSE	1	cisbp__M2363	3.05	10kb	w0.001IgnCorr	0.0228921	0.00104689
Creb3	Zfp146	FALSE	1	cisbp__M2363	3.05	10kb	w0.001IgnCorr	0.0282245	0.00120693
Creb3	Zfp651	FALSE	1	cisbp__M2363	3.05	10kb	w0.001IgnCorr	0.027845	0.00106581
Creb3	Zfp780b	FALSE	1	cisbp__M2363	3.05	10kb	w0.001IgnCorr	0.0293395	0.00115446
Creb5	Creb5	FALSE	2	factorbook__CREB	3.33	500bp	top50	1	#N/A
Creb5	Ddit3	FALSE	1	factorbook__CREB	3.33	500bp	top50	0.0446142	0.00241893
Creb5	Dusp16	FALSE	2	factorbook__CREB	3.33	500bp	top50	0.171241	0.00974837
Creb5	Samd4	FALSE	2	factorbook__CREB	3.33	500bp	top50	0.222731	0.0048887
Creb5	Slc7a11	FALSE	1	factorbook__CREB	3.33	500bp	top50	0.132912	0.0028231
Creb5	Rhoj	FALSE	1	dbcorrdb__JUN__ENCSR000EEK_1__m1	3.11	500bp	top50	0.0714892	0.00248743
Crebl2	Cdc14b	FALSE	2	transfac_public__M00398	3.02	500bp	top1sd	0.0301435	0.00171046
Crebl2	Fbxo32	FALSE	2	transfac_public__M00398	3.02	500bp	top1sd	0.0335057	0.00166413
Crebl2	Gpam	FALSE	2	transfac_public__M00398	3.02	500bp	top1sd	0.0339866	0.00182932
Crebl2	Nubpl	FALSE	2	transfac_public__M00398	3.02	500bp	top1sd	0.0351433	0.00167511
Crebl2	Nup35	FALSE	2	transfac_public__M00398	3.02	500bp	top1sd	0.0459085	0.00161349
Crem	Creb5	TRUE	8	transfac_pro__M08803	4.19	10kb	top3sdIgnCorr	0.0848669	0.00291332
Crem	Crem	TRUE	8	transfac_pro__M08803	4.19	10kb	top3sdIgnCorr	1	#N/A
Crem	Etl4	TRUE	1	transfac_pro__M08803	4.19	10kb	top3sdIgnCorr	0.0133249	0.00288784
Crem	Pgm5	TRUE	1	transfac_pro__M08803	4.19	10kb	top3sdIgnCorr	0.079342	0.00359429
Crem	Serpine2	TRUE	1	transfac_pro__M08803	4.19	10kb	top3sdIgnCorr	0.0391394	0.00322596
Crem	Cnksr3	FALSE	2	transfac_pro__M01586	4.02	10kb	top3sd	0.0634987	0.00284062
Crem	Klhl13	FALSE	1	hocomoco__ATF7_MOUSE.H11MO.0.D	3.41	500bp	top50	0.0509968	0.00279937
Crem	Phldb2	TRUE	3	transfac_pro__M00916	3.37	10kb	top3sd	0.0709231	0.00284014
Crem	Adra1a	FALSE	1	hocomoco__CREB5_HUMAN.H11MO.0.D	3.1	10kb	top3sd	0.0442479	0.00316128
Crem	Irak2	FALSE	2	hocomoco__CREB5_HUMAN.H11MO.0.D	3.1	10kb	top3sd	0.0560039	0.00320273
Ctcf	Rps10	FALSE	10	dbcorrdb__SREBF2__ENCSR000DYT_1__m6	5	10kb	top50perTarget	0.0660308	0.00351987
Ctcf	Zfp362	FALSE	15	dbcorrdb__SREBF2__ENCSR000DYT_1__m6	5	10kb	top50perTarget	0.0758181	0.00347818
Ctcf	Zfp786	FALSE	1	dbcorrdb__SREBF2__ENCSR000DYT_1__m6	5	10kb	top50perTarget	0.0539358	0.00326383
Ctcf	Arid2	FALSE	7	dbcorrdb__TAF1__ENCSR000BJN_1__m1	4.84	10kb	top50	0.136953	0.00369113
Ctcf	Cep135	FALSE	1	dbcorrdb__TAF1__ENCSR000BJN_1__m1	4.84	10kb	top50	0.0800496	0.00343104
Ctcf	Gabpa	FALSE	13	dbcorrdb__TAF1__ENCSR000BJN_1__m1	4.84	10kb	top50	0.075311	0.00356271
Ctcf	Gfpt1	FALSE	8	dbcorrdb__TAF1__ENCSR000BJN_1__m1	4.84	10kb	top50	0.0899589	0.00381565
Ctcf	Grk5	FALSE	8	dbcorrdb__TAF1__ENCSR000BJN_1__m1	4.84	10kb	top50	0.0866265	0.00378548
Ctcf	Rnf24	FALSE	3	dbcorrdb__TAF1__ENCSR000BJN_1__m1	4.84	10kb	top50	0.0968353	0.00376666
Ctcf	Rps27a	FALSE	10	dbcorrdb__TAF1__ENCSR000BJN_1__m1	4.84	10kb	top50	0.0661851	0.00346898
Ctcf	Slc10a7	FALSE	5	dbcorrdb__TAF1__ENCSR000BJN_1__m1	4.84	10kb	top50	0.109591	0.00347133
Ctcf	Slc17a5	FALSE	3	dbcorrdb__TAF1__ENCSR000BJN_1__m1	4.84	10kb	top50	0.108493	0.0036614
Ctcf	Thap2	FALSE	13	dbcorrdb__TAF1__ENCSR000BJN_1__m1	4.84	10kb	top50	0.0878856	0.00397332
Ctcf	Zfp384	FALSE	12	dbcorrdb__TAF1__ENCSR000BJN_1__m1	4.84	10kb	top50	0.0985616	0.00447124
Ctcf	Zfp664	FALSE	6	dbcorrdb__TAF1__ENCSR000BJN_1__m1	4.84	10kb	top50	0.118064	0.00338324
Ctcf	Zhx3	FALSE	5	dbcorrdb__TAF1__ENCSR000BJN_1__m1	4.84	10kb	top50	0.144636	0.00346194
Ctcf	Abcb7	FALSE	8	dbcorrdb__TAF1__ENCSR000BJN_1__m1	4.78	500bp	top50	0.12706	0.00385564
Ctcf	Atf1	FALSE	4	dbcorrdb__TAF1__ENCSR000BJN_1__m1	4.78	500bp	top50	0.0959935	0.00350715
Ctcf	E2f5	FALSE	7	dbcorrdb__TAF1__ENCSR000BJN_1__m1	4.78	500bp	top50	0.0653946	0.00352724
Ctcf	Pcyt1a	FALSE	11	dbcorrdb__TAF1__ENCSR000BJN_1__m1	4.78	500bp	top50	0.0780338	0.00338955
Ctcf	Uchl5	FALSE	4	dbcorrdb__TAF1__ENCSR000BJN_1__m1	4.78	500bp	top50	0.0539283	0.00336876
Ctcf	Zbtb44	FALSE	7	dbcorrdb__TAF1__ENCSR000BJN_1__m1	4.78	500bp	top50	0.0942175	0.00349586
Ctcf	Zfp800	FALSE	10	dbcorrdb__TAF1__ENCSR000BJN_1__m1	4.78	500bp	top50	0.098658	0.00350514
Ctcf	Ddx21	FALSE	8	dbcorrdb__ELK1__ENCSR000EFU_1__m1	3.93	500bp	top50	0.0825681	0.00386351
Ctcf	E130308A19Rik	FALSE	9	dbcorrdb__ELK1__ENCSR000EFU_1__m1	3.93	500bp	top50	0.106597	0.00344004
Ctcf	Nfxl1	FALSE	8	dbcorrdb__ELK1__ENCSR000EFU_1__m1	3.93	500bp	top50	0.0923762	0.00362125
Ctcf	Rpsa	FALSE	7	dbcorrdb__ELK1__ENCSR000EFU_1__m1	3.93	500bp	top50	0.070284	0.00341483
Ctcf	Zbtb49	FALSE	6	dbcorrdb__ELK1__ENCSR000EFU_1__m1	3.93	500bp	top50	0.0697461	0.00360237
Ctcf	2510009E07Rik	FALSE	2	predrem__nrMotif2348	3.82	500bp	w0.001	0.0773881	0.00297346
Ctcf	2700097O09Rik	FALSE	4	predrem__nrMotif2348	3.82	500bp	w0.001	0.0635764	0.00299876
Ctcf	4930432K21Rik	FALSE	2	predrem__nrMotif2348	3.82	500bp	w0.001	0.0463955	0.00256076
Ctcf	5330417C22Rik	FALSE	2	predrem__nrMotif2348	3.82	500bp	w0.001	0.110028	0.00172169
Ctcf	5730522E02Rik	FALSE	2	predrem__nrMotif2348	3.82	500bp	w0.001	0.18247	0.0016012
Ctcf	Abat	FALSE	1	predrem__nrMotif2348	3.82	500bp	w0.001	0.0501763	0.00228142
Ctcf	Abcc4	FALSE	2	predrem__nrMotif2348	3.82	500bp	w0.001	0.0380128	0.00184162
Ctcf	Abhd3	FALSE	2	predrem__nrMotif2348	3.82	500bp	w0.001	0.0317991	0.00222418
Ctcf	Abl1	FALSE	3	predrem__nrMotif2348	3.82	500bp	w0.001	0.0914993	0.00251303
Ctcf	Ablim2	FALSE	3	predrem__nrMotif2348	3.82	500bp	w0.001	0.122848	0.00109752
Ctcf	Ablim3	FALSE	1	predrem__nrMotif2348	3.82	500bp	w0.001	0.154268	0.00167272
Ctcf	Acan	FALSE	2	predrem__nrMotif2348	3.82	500bp	w0.001	0.0592101	0.00267585
Ctcf	Acer3	FALSE	2	predrem__nrMotif2348	3.82	500bp	w0.001	0.118984	0.00190716
Ctcf	Acsl3	FALSE	3	predrem__nrMotif2348	3.82	500bp	w0.001	0.043007	0.00120582
Ctcf	Acss2	FALSE	1	predrem__nrMotif2348	3.82	500bp	w0.001	0.0917346	0.00242942
Ctcf	Actr3b	FALSE	2	predrem__nrMotif2348	3.82	500bp	w0.001	0.0905385	0.00147322
Ctcf	Acvr1c	FALSE	1	predrem__nrMotif2348	3.82	500bp	w0.001	0.0698208	0.00214868
Ctcf	Acyp2	FALSE	2	predrem__nrMotif2348	3.82	500bp	w0.001	0.102373	0.00220397
Ctcf	Adam12	FALSE	2	predrem__nrMotif2348	3.82	500bp	w0.001	0.0696964	0.00226849
Ctcf	Adamts10	FALSE	2	predrem__nrMotif2348	3.82	500bp	w0.001	0.0767087	0.00316766
Ctcf	Adamts3	FALSE	3	predrem__nrMotif2348	3.82	500bp	w0.001	0.129727	0.00189205
Ctcf	Adcy5	FALSE	2	predrem__nrMotif2348	3.82	500bp	w0.001	0.0870125	0.00270443
Ctcf	Adcy8	FALSE	3	predrem__nrMotif2348	3.82	500bp	w0.001	0.0731432	0.00200294
Ctcf	Add3	FALSE	2	predrem__nrMotif2348	3.82	500bp	w0.001	0.120848	0.00166995
Ctcf	Aebp2	FALSE	3	predrem__nrMotif2348	3.82	500bp	w0.001	0.0950341	0.00244986
Ctcf	Aff1	FALSE	2	predrem__nrMotif2348	3.82	500bp	w0.001	0.0465949	0.00207695
Ctcf	Alk	FALSE	3	predrem__nrMotif2348	3.82	500bp	w0.001	0.0313813	0.00226355
Ctcf	Alms1	FALSE	2	predrem__nrMotif2348	3.82	500bp	w0.001	0.0550201	0.00235289
Ctcf	Ammecr1	FALSE	3	predrem__nrMotif2348	3.82	500bp	w0.001	0.0785774	0.00272319
Ctcf	Amph	FALSE	2	predrem__nrMotif2348	3.82	500bp	w0.001	0.149597	0.00140684
Ctcf	Ankrd44	FALSE	3	predrem__nrMotif2348	3.82	500bp	w0.001	0.0611634	0.00236421
Ctcf	Antxr2	FALSE	2	predrem__nrMotif2348	3.82	500bp	w0.001	0.0465511	0.00281021
Ctcf	Ap1s2	FALSE	3	predrem__nrMotif2348	3.82	500bp	w0.001	0.042238	0.00211257
Ctcf	Ap4m1	FALSE	1	predrem__nrMotif2348	3.82	500bp	w0.001	0.0620532	0.00295154
Ctcf	Apaf1	FALSE	3	predrem__nrMotif2348	3.82	500bp	w0.001	0.0874182	0.00333252
Ctcf	Apcdd1	FALSE	1	predrem__nrMotif2348	3.82	500bp	w0.001	0.0947103	0.00290322
Ctcf	Appl2	FALSE	2	predrem__nrMotif2348	3.82	500bp	w0.001	0.0366651	0.0013207
Ctcf	Arhgap10	FALSE	3	predrem__nrMotif2348	3.82	500bp	w0.001	0.105728	0.00238392
Ctcf	Arhgap20	FALSE	3	predrem__nrMotif2348	3.82	500bp	w0.001	0.135237	0.00170915
Ctcf	Arhgap26	FALSE	1	predrem__nrMotif2348	3.82	500bp	w0.001	0.0971525	0.00267431
Ctcf	Arhgap42	FALSE	3	predrem__nrMotif2348	3.82	500bp	w0.001	0.0325452	0.00228497
Ctcf	Arid3a	FALSE	1	predrem__nrMotif2348	3.82	500bp	w0.001	0.0418369	0.00265613
Ctcf	Armc2	FALSE	2	predrem__nrMotif2348	3.82	500bp	w0.001	0.0605659	0.00285039
Ctcf	Arntl	FALSE	2	predrem__nrMotif2348	3.82	500bp	w0.001	0.0952835	0.00223956
Ctcf	Arsb	FALSE	3	predrem__nrMotif2348	3.82	500bp	w0.001	0.157289	0.00144285
Ctcf	Arsj	FALSE	1	predrem__nrMotif2348	3.82	500bp	w0.001	0.102136	0.00169816
Ctcf	Arvcf	FALSE	1	predrem__nrMotif2348	3.82	500bp	w0.001	0.0511699	0.00298859
Ctcf	Asap2	FALSE	3	predrem__nrMotif2348	3.82	500bp	w0.001	0.0605344	0.00309442
Ctcf	Atad2	FALSE	2	predrem__nrMotif2348	3.82	500bp	w0.001	0.0653448	0.00253075
Ctcf	Atf2	FALSE	2	predrem__nrMotif2348	3.82	500bp	w0.001	0.161177	0.00270579
Ctcf	Atf6	FALSE	1	predrem__nrMotif2348	3.82	500bp	w0.001	0.164057	0.00191131
Ctcf	Atl2	FALSE	2	predrem__nrMotif2348	3.82	500bp	w0.001	0.0705078	0.00239775
Ctcf	Atp11c	FALSE	3	predrem__nrMotif2348	3.82	500bp	w0.001	0.134292	0.00284318
Ctcf	Atp1b3	FALSE	3	predrem__nrMotif2348	3.82	500bp	w0.001	0.0783878	0.00322653
Ctcf	Atp5k	FALSE	1	predrem__nrMotif2348	3.82	500bp	w0.001	0.0315346	0.00242316
Ctcf	Atp7a	FALSE	4	predrem__nrMotif2348	3.82	500bp	w0.001	0.0580537	0.00300452
Ctcf	Atp8a2	FALSE	2	predrem__nrMotif2348	3.82	500bp	w0.001	0.150757	0.00179175
Ctcf	B3gat2	FALSE	3	predrem__nrMotif2348	3.82	500bp	w0.001	0.0435658	0.00279427
Ctcf	B4galt1	FALSE	2	predrem__nrMotif2348	3.82	500bp	w0.001	0.0841802	0.00225281
Ctcf	BC052040	FALSE	5	predrem__nrMotif2348	3.82	500bp	w0.001	0.0887112	0.00297676
Ctcf	Bcap29	FALSE	2	predrem__nrMotif2348	3.82	500bp	w0.001	0.0839398	0.00291699
Ctcf	Bcl11b	FALSE	1	predrem__nrMotif2348	3.82	500bp	w0.001	0.162832	0.00141024
Ctcf	Bcl6	FALSE	3	predrem__nrMotif2348	3.82	500bp	w0.001	0.0517375	0.00176186
Ctcf	Bcl7c	FALSE	3	predrem__nrMotif2348	3.82	500bp	w0.001	0.0399478	0.0028802
Ctcf	Bcor	FALSE	2	predrem__nrMotif2348	3.82	500bp	w0.001	0.0463821	0.00263225
Ctcf	Bdnf	FALSE	2	predrem__nrMotif2348	3.82	500bp	w0.001	0.107706	0.00178438
Ctcf	Bend6	FALSE	2	predrem__nrMotif2348	3.82	500bp	w0.001	0.0860714	0.00259614
Ctcf	Bhlhe22	FALSE	2	predrem__nrMotif2348	3.82	500bp	w0.001	0.082149	0.00243462
Ctcf	Bhlhe40	FALSE	2	predrem__nrMotif2348	3.82	500bp	w0.001	0.0416992	0.00222778
Ctcf	Bicc1	FALSE	3	predrem__nrMotif2348	3.82	500bp	w0.001	0.0377073	0.00204052
Ctcf	Bmp2k	FALSE	3	predrem__nrMotif2348	3.82	500bp	w0.001	0.0403197	0.00196475
Ctcf	Bmp6	FALSE	2	predrem__nrMotif2348	3.82	500bp	w0.001	0.0419761	0.00237175
Ctcf	Bptf	FALSE	2	predrem__nrMotif2348	3.82	500bp	w0.001	0.178931	0.00289321
Ctcf	Btbd1	FALSE	3	predrem__nrMotif2348	3.82	500bp	w0.001	0.0845257	0.00322796
Ctcf	C1galt1	FALSE	5	predrem__nrMotif2348	3.82	500bp	w0.001	0.0559588	0.00302426
Ctcf	Cachd1	FALSE	1	predrem__nrMotif2348	3.82	500bp	w0.001	0.0315216	0.00207977
Ctcf	Cacna1b	FALSE	3	predrem__nrMotif2348	3.82	500bp	w0.001	0.15084	0.00156129
Ctcf	Cacna1g	FALSE	2	predrem__nrMotif2348	3.82	500bp	w0.001	0.0695552	0.00288912
Ctcf	Cacna2d3	FALSE	3	predrem__nrMotif2348	3.82	500bp	w0.001	0.14708	0.00213078
Ctcf	Cacnb2	FALSE	3	predrem__nrMotif2348	3.82	500bp	w0.001	0.160374	0.00118823
Ctcf	Cacng2	FALSE	2	predrem__nrMotif2348	3.82	500bp	w0.001	0.101353	0.00260437
Ctcf	Cacng4	FALSE	3	predrem__nrMotif2348	3.82	500bp	w0.001	0.0347047	0.00284479
Ctcf	Cadps2	FALSE	3	predrem__nrMotif2348	3.82	500bp	w0.001	0.0967139	0.00226577
Ctcf	Caprin2	FALSE	2	predrem__nrMotif2348	3.82	500bp	w0.001	0.0480807	0.00262203
Ctcf	Car10	FALSE	3	predrem__nrMotif2348	3.82	500bp	w0.001	0.0749408	0.00186576
Ctcf	Caskin1	FALSE	3	predrem__nrMotif2348	3.82	500bp	w0.001	0.0650142	0.00268782
Ctcf	Catsper2	FALSE	1	predrem__nrMotif2348	3.82	500bp	w0.001	0.0673428	0.00257743
Ctcf	Cbfa2t3	FALSE	2	predrem__nrMotif2348	3.82	500bp	w0.001	0.0937543	0.00262961
Ctcf	Ccdc148	FALSE	1	predrem__nrMotif2348	3.82	500bp	w0.001	0.0993639	0.00229715
Ctcf	Ccdc18	FALSE	2	predrem__nrMotif2348	3.82	500bp	w0.001	0.0336246	0.00288438
Ctcf	Ccdc30	FALSE	1	predrem__nrMotif2348	3.82	500bp	w0.001	0.111889	0.00193842
Ctcf	Cck	FALSE	1	predrem__nrMotif2348	3.82	500bp	w0.001	0.0604774	0.00247468
Ctcf	Ccnjl	FALSE	3	predrem__nrMotif2348	3.82	500bp	w0.001	0.108755	0.00253035
Ctcf	Cdh11	FALSE	1	predrem__nrMotif2348	3.82	500bp	w0.001	0.125796	0.00106891
Ctcf	Cdk2ap1	FALSE	3	predrem__nrMotif2348	3.82	500bp	w0.001	0.0399144	0.00287496
Ctcf	Cdk6	FALSE	3	predrem__nrMotif2348	3.82	500bp	w0.001	0.052329	0.00195337
Ctcf	Cdkl5	FALSE	3	predrem__nrMotif2348	3.82	500bp	w0.001	0.130814	0.00197124
Ctcf	Cdkn1b	FALSE	3	predrem__nrMotif2348	3.82	500bp	w0.001	0.0440942	0.00286763
Ctcf	Cdyl2	FALSE	2	predrem__nrMotif2348	3.82	500bp	w0.001	0.0548438	0.00239675
Ctcf	Cebpg	FALSE	2	predrem__nrMotif2348	3.82	500bp	w0.001	0.0779561	0.00313358
Ctcf	Cenpj	FALSE	2	predrem__nrMotif2348	3.82	500bp	w0.001	0.0447388	0.00291449
Ctcf	Cenpp	FALSE	3	predrem__nrMotif2348	3.82	500bp	w0.001	0.0883076	0.00258602
Ctcf	Cep57l1	FALSE	2	predrem__nrMotif2348	3.82	500bp	w0.001	0.0630915	0.00236714
Ctcf	Chd7	FALSE	2	predrem__nrMotif2348	3.82	500bp	w0.001	0.0633661	0.00169886
Ctcf	Chn2	FALSE	2	predrem__nrMotif2348	3.82	500bp	w0.001	0.0402569	0.00250433
Ctcf	Chst11	FALSE	3	predrem__nrMotif2348	3.82	500bp	w0.001	0.134653	0.00238411
Ctcf	Chst2	FALSE	3	predrem__nrMotif2348	3.82	500bp	w0.001	0.0383238	0.00247648
Ctcf	Chsy1	FALSE	3	predrem__nrMotif2348	3.82	500bp	w0.001	0.0555726	0.00247481
Ctcf	Chsy3	FALSE	1	predrem__nrMotif2348	3.82	500bp	w0.001	0.122558	0.00120313
Ctcf	Cic	FALSE	3	predrem__nrMotif2348	3.82	500bp	w0.001	0.0687487	0.00272408
Ctcf	Ckb	FALSE	2	predrem__nrMotif2348	3.82	500bp	w0.001	0.0521317	0.00229975
[truncated: 34,398 more rows]
